# Supplementary material for: Loss of EHMT2 enhances NK cell-driven anti-tumor immunity through TGF-β1 suppression
Source: EMBO Mol Med. 2025 Dec 9;18(1):232–74. doi: 10.1038/s44321-025-00357-6 (PMC12808752; doi:10.1038/s44321-025-00357-6)
Supplement: Supplementary file 5 — Dataset EV1 [file 44321_2025_357_MOESM5_ESM.xlsx]

## Sheet: Legend
Dataset EV1: All genes that were significantly altered in UNC0642(1µM) or A366 (1µM) treated versus DMSO Mel92.1 cells and MP41 cells with p<0.05.

## Sheet: Table of contents
TAB	Description
TAB 1	Genes commonly downregulated upon treatment with UNC0642 (1 µM) and A366 (1 µM) compared to DMSO in MP41 cells.
TAB 2	Genes commonly Upregulated upon treatment with UNC0642 (1 µM) and A366 (1 µM) compared to DMSO in MP41 cells.
TAB 3	Genes commonly downregulated upon treatment with UNC0642 (1 µM) and A366 (1 µM) compared to DMSO in Mel92.1 cells.
TAB 4	Genes commonly Upregulated upon treatment with UNC0642 (1 µM) and A366 (1 µM) compared to DMSO in Mel92.1 cells.
TAB 5	Genes commonly upregulated in MP41 and Mel92.1 cell lines upon treatment with UNC0642 (1 µM) and A366 (1 µM) compared to DMSO.

## Sheet: TAB 1
Gene_Symbol	NAME	MP41_DMSO_replicate1	MP41_DMSO_replicate2	MP41_DMSO_replicate3	MP41_UNC0642(1µM)_replicate1	MP41_UNC0642(1µM)_replicate2	MP41_UNC0642(1µM)_replicate3	MP41_A366(1µM)_replicate1	MP41_A366(1µM)_replicate2	MP41_A366(1µM)_replicate3
AOC2	amine oxidase; copper containing 2 (retina-specific)	2.78843	2.80188	2.63813	1.36884	0.941349	1.73523	1.90273	1.62734	1.65434
C5orf66	chromosome 5 open reading frame 66	1.21717	1.2479	1.28581	1.03224	0.502053	0.891717	0.599009	0.926963	0.397042
CNTN4	contactin 4	5.53259	4.75614	4.81071	2.805	3.05416	3.66327	2.53698	3.70785	2.9337
FOXD2-AS1	FOXD2 antisense RNA 1 (head to head)	1.63765	1.34208	1.7292	1.122	0.794917	1.15682	1.00422	0.823967	1.2573
LGALS8	lectin; galactoside-binding; soluble; 8	1.34995	1.13017	0.642906	0.47124	0.585728	0.313306	0.405212	0.906364	0.330868
RMRP	RNA component of mitochondrial RNA processing endoribonuclease	4.47033	8.73528	3.5249	2.26644	1.40156	3.51867	3.06552	1.38015	2.9337
RPPH1	ribonuclease P RNA component H1	5.37768	8.92364	6.65075	3.29868	3.07507	4.84419	3.80547	1.58614	3.5072
STOX2	storkhead box 2	5.77602	7.98183	6.93895	5.18364	3.97459	3.73557	2.25509	4.05804	2.55872
TEC	tec protein tyrosine kinase	2.72203	1.95425	3.25887	1.81764	1.15054	1.59063	1.62085	2.08052	1.43376
ZBTB8B	zinc finger and BTB domain containing 8B	2.21304	2.4487	3.32538	1.81764	1.67351	1.54243	1.63847	1.79213	1.61023
ZNF155	zinc finger protein 155	2.85482	3.39051	2.83765	1.9074	1.19238	2.79565	1.6737	1.25655	1.41171
ZNF420	zinc finger protein 420	4.80229	5.22704	3.99045	3.56796	2.67762	2.89205	2.46651	3.35767	2.40431
ZNF501	zinc finger protein 501	1.28356	1.38917	1.99523	0.76296	0.522972	0.55431	0.687098	0.638575	0.551447
ZNF525	zinc finger protein 525	2.54499	2.66061	3.36971	2.04204	1.90362	1.63883	1.49752	1.02996	0.794084
ZNF571-AS1	ZNF571 antisense RNA 1	1.04013	1.4598	1.70703	0.71808	0.439296	0.988119	0.475683	0.741571	0.705853

## Sheet: TAB 2
Gene_Symbol	NAME	MP41_DMSO_replicate1	MP41_DMSO_replicate2	MP41_DMSO_replicate3	MP41_UNC0642(1µM)_replicate1	MP41_UNC0642(1µM)_replicate2	MP41_UNC0642(1µM)_replicate3	MP41_A366(1µM)_replicate1	MP41_A366(1µM)_replicate2	MP41_A366(1µM)_replicate3
ACRC	acidic repeat containing	2.63351	2.2368	2.03956	3.65772	3.38886	4.09708	3.5412	3.74905	4.05865
ACSL5	acyl-CoA synthetase long-chain family member 5	2.27943	2.35452	3.2367	4.08408	3.72356	4.41038	7.91044	7.5599	8.40406
ARHGAP4	Rho GTPase activating protein 4	0.61965	0.824083	0.421214	1.18932	1.00411	1.49423	1.1804	1.17415	1.32347
ATP1A1-AS1	ATP1A1 antisense RNA 1	1.43847	0.894719	0.79809	1.43616	2.71945	1.13272	2.32556	1.60674	1.89698
AZGP1	alpha-2-glycoprotein 1; zinc-binding	2.96547	3.01379	2.52729	6.5076	6.29658	5.97691	8.93228	7.91009	10.1907
B9D2	B9 protein domain 2	0.531129	0.447359	0.642906	1.18932	1.15054	0.747114	1.79703	1.62734	2.29402
BANCR	BRAF-activated non-protein coding RNA	7.85628	9.86545	7.13847	13.5762	14.2876	12.3394	32.646	25.6872	30.8369
BST2	bone marrow stromal cell antigen 2	2.10238	1.74235	1.26364	2.89476	3.26334	2.19314	3.06552	2.76029	4.54393
C19orf68	chromosome 19 open reading frame 68	4.16051	3.88496	3.72442	7.47252	4.93685	5.95281	6.18389	5.49998	6.2865
C8orf44-SGK3	C8orf44-SGK3 readthrough	0.0885215	0	0	0	5.2088	2.24134	3.08313	0.76217	3.61749
CASP1	caspase 1; apoptosis-related cysteine peptidase	2.12451	1.31853	1.37449	3.4782	3.53529	3.30176	6.06056	6.69473	7.41145
CD79A	CD79a molecule; immunoglobulin-associated alpha	2.34582	2.16616	1.66269	3.27624	2.8868	3.61507	5.46155	4.36703	5.55859
DARS-AS1	DARS antisense RNA 1	0.641781	0.871174	0.753752	1.36884	1.33881	1.18092	1.60323	1.58614	1.63228
DENND2D	DENN/MADD domain containing 2D	0.973736	0.894719	1.30798	2.06448	2.28016	2.57875	8.89704	9.37263	8.5364
DES	desmin	1.08439	1.57753	1.68486	3.2538	4.12102	3.37406	4.49257	3.02808	4.21306
FAM133DP	family with sequence similarity 133; member D; pseudogene	1.59339	1.53044	2.06173	2.6928	3.9955	3.73557	4.59827	3.66665	4.14688
GJC3	gap junction protein; gamma 3; 30.2kDa	1.59339	1.38917	1.24147	2.67036	1.61075	3.01256	3.03028	2.67789	3.81602
GSTA2	glutathione S-transferase alpha 2	1.48273	1.62462	0.820259	2.28888	3.7654	3.10896	3.82309	2.92508	3.70573
KRT23	keratin 23; type I	0.420477	0.49445	0.775921	0.87516	1.1087	1.13272	1.90273	1.66853	1.65434
LHFPL3-AS1	LHFPL3 antisense RNA 1	14.6282	12.9734	14.2991	27.2421	25.7093	27.3781	43.2872	48.4493	42.3291
LINC00426	long intergenic non-protein coding RNA 426	0.796693	1.20081	1.08629	1.61568	1.31789	2.19314	3.78785	3.74905	3.41897
LINC00504	long intergenic non-protein coding RNA 504	8.60871	6.56912	7.29366	14.1821	11.0033	14.5808	22.9385	25.9962	18.9257
LINC00520	long intergenic non-protein coding RNA 520	0.221304	0.211907	0.598568	0.98736	2.32199	1.03632	8.80895	8.21907	10.3893
LINC01117	long intergenic non-protein coding RNA 1117	0.752432	0.447359	0.576398	1.39128	1.42248	0.626612	1.30373	0.988761	1.56611
LOC100288798	NA	1.10652	0.729902	1.13063	1.95228	1.50616	1.54243	2.37842	2.4719	2.9337
LOC642361	NA	0.486868	0.376724	0.864598	1.07712	0.92043	1.22912	1.14516	1.00936	1.01466
MIRLET7BHG	MIRLET7B host gene	1.2393	0.706357	1.01978	1.32396	1.90362	1.92804	2.00844	2.03932	2.27196
MST1P2	macrophage stimulating 1 (hepatocyte growth factor-like) pseudogene 2	0.973736	1.17726	1.33015	2.19912	1.98729	1.80753	2.44889	1.75093	2.38225
NCK1-AS1	NCK1 antisense RNA 1 (head to head)	2.81056	2.58998	3.10368	3.2538	6.10831	3.85607	4.80969	4.11984	4.72039
NOX5	NADPH oxidase; EF-hand calcium binding domain 5	7.25876	7.41675	9.33322	14.6084	13.5763	14.9905	20.5777	21.0112	19.2565
NT5M	5';3'-nucleotidase; mitochondrial	1.57126	2.35452	1.57401	2.51328	2.90772	2.94026	2.88934	2.28651	3.37486
PLB1	phospholipase B1	2.41221	1.86007	2.57162	4.39824	3.47253	3.49457	3.61167	4.24343	4.67627
QPCT	glutaminyl-peptide cyclotransferase	1.88108	2.02489	1.57401	2.67036	2.92864	2.53055	5.88438	5.80897	5.84534
RDM1	RAD52 motif containing 1	3.12038	2.54288	2.41644	3.27624	4.85318	3.97657	5.39108	4.26403	4.80862
RLBP1	retinaldehyde binding protein 1	2.94334	2.49579	2.43861	4.0392	4.56031	3.68737	5.16205	4.65542	4.45569
SERPINA1	serpin peptidase inhibitor; clade A (alpha-1 antiproteinase; antitrypsin); member 1	3.25316	3.34342	3.8131	4.30848	7.92825	4.94059	5.03872	5.35579	5.84534
SLAMF7	SLAM family member 7	0.907345	0.753447	0.665075	0.74052	1.1087	1.95214	2.58983	2.5543	2.20579
SULT1C2	NA	10.7775	10.925	8.75682	14.8777	19.1617	14.2434	19.6968	17.7771	19.8521
TCN1	transcobalamin I (vitamin B12 binding protein; R binder family)	0.398347	0.517995	0.842428	1.4586	1.12962	1.56653	2.46651	2.12172	2.18373
TIAF1	TGFB1-induced anti-apoptotic factor 1	0.508998	1.4598	0.221692	1.122	2.51026	1.54243	8.79134	3.21347	14.6685
TMPRSS5	transmembrane protease; serine 5	2.7663	2.77834	2.90416	6.12612	3.30518	4.02478	4.38686	3.93444	4.69833
ZEB1-AS1	ZEB1 antisense RNA 1	0.641781	0.847628	0.665075	1.54836	1.17146	1.08452	1.35658	1.11236	1.16907

## Sheet: TAB 3
Gene_Symbol	NAME	Mel92.1_DMSO_replicate1	Mel92.1_DMSO_replicate2	Mel92.1_DMSO_replicate3	Mel92.1_UNC0642(1µM)_replicate1	Mel92.1_UNC0642(1µM)_replicate2	Mel92.1_UNC0642(1µM)_replicate3	Mel92.1_A366(1µM)_replicate1	Mel92.1_A366(1µM)_replicate2	Mel92.1_A366(1µM)_replicate3
ABCA17P	ATP-binding cassette; sub-family A (ABC1); member 17; pseudogene	1.09194	1.40847	1.09577	0.248421	0.661622	0.306068	0.553545	0.604048	0.927318
ATF3	activating transcription factor 3	10.7514	10.7983	12.5078	0.745263	6.4045	7.17348	7.29673	5.70489	6.38585
CHAC1	ChaC glutathione-specific gamma-glutamylcyclotransferase 1	21.9438	26.0152	29.9866	3.04316	8.62755	7.7091	6.5419	7.02485	6.49122
DDIT4	DNA-damage-inducible transcript 4	22.7208	24.662	26.7528	14.3463	9.76554	10.1385	7.79995	8.36718	8.68307
DUSP5P1	dual specificity phosphatase 5 pseudogene 1	1.36493	1.04945	1.28285	0	0.899806	0.956464	1.08193	0.671164	0.50581
ELOVL2	ELOVL fatty acid elongase 2	1.46992	1.60179	1.49666	0	0.899806	0.899076	1.03161	0.917257	0.77979
GPR85	G protein-coupled receptor 85	7.58059	8.31272	9.56793	4.34737	5.53116	4.7058	5.40964	5.52592	5.56391
KCNJ4	potassium channel; inwardly rectifying subfamily J; member 4	4.64075	4.2254	4.94432	2.36	3.57276	2.219	2.66708	1.96875	3.01378
KIF1A	kinesin family member 1A	4.24177	3.83877	3.98218	0	2.4877	1.93206	2.11354	2.30433	1.85464
KISS1R	KISS1 receptor	7.3916	8.17464	8.55234	1.67684	4.57842	3.86411	4.02578	3.80326	6.11187
LPPR3	lipid phosphate phosphatase-related protein type 3	1.25993	2.45791	1.81737	0	1.34971	0.956464	0.754834	0.872513	0.906242
MATK	megakaryocyte-associated tyrosine kinase	3.35982	4.08732	4.22272	1.98737	3.30811	1.98945	1.91225	2.10298	2.55012
PCDHB12	protocadherin beta 12	1.9109	1.82272	1.71047	0.745263	0.741017	1.07124	1.05677	1.56605	0.843016
SESN2	sestrin 2	22.4268	26.4019	24.9354	17.9484	15.2967	15.1121	15.4238	14.3853	13.8465
SLC7A11	solute carrier family 7 (anionic amino acid transporter light chain; xc- system); member 11	29.8184	23.3916	21.3007	17.4516	11.274	12.1662	15.8012	16.6225	14.4577
SLCO5A1	solute carrier organic anion transporter family; member 5A1	2.39387	1.32562	1.65702	0	1.00567	1.4347	0.88064	1.02912	1.5385
TNFRSF11A	tumor necrosis factor receptor superfamily; member 11a; NFKB activator	1.21793	1.07706	1.01559	0	0.820411	0.918205	0.88064	0.671164	0.569036
VSIG10L	V-set and immunoglobulin domain containing 10 like	2.35187	1.87796	2.48552	0	1.79961	1.39644	1.45935	1.25284	1.70711
ZFP82	ZFP82 zinc finger protein	8.00057	6.07574	4.46325	4.40947	3.4669	4.36148	3.42191	4.56391	3.6882
ZNF285	zinc finger protein 285	3.82179	3.64545	3.39421	0	2.85821	2.219	1.88709	2.08061	2.19184
ZNF320	zinc finger protein 320	23.8967	24.8829	22.0757	10.0611	15.9848	17.9815	12.3793	14.0944	12.9403
ZNF347	zinc finger protein 347	6.48865	4.52919	4.86414	0	2.30244	2.10422	2.54128	2.95312	3.35099
ZNF382	zinc finger protein 382	5.79569	5.71672	4.35635	0.621053	3.25518	3.65369	2.69224	2.55042	3.47744
ZNF419	zinc finger protein 419	7.60159	5.96528	6.8686	2.79474	4.84307	4.95448	4.57933	4.38494	2.97163
ZNF43	zinc finger protein 43	6.13167	6.57285	6.38753	2.42211	4.68428	4.7058	3.1703	4.0941	3.35099
ZNF470	zinc finger protein 470	7.24461	5.85481	6.84187	1.24211	5.71641	5.62401	4.45352	4.74289	2.86626
ZNF492	zinc finger protein 492	2.91884	2.95502	2.27172	1.42842	1.98487	1.53034	2.01289	2.1701	1.07485
ZNF530	zinc finger protein 530	5.81669	5.46817	4.46325	2.85684	3.28165	3.67282	2.99418	3.89275	3.09808
ZNF547	zinc finger protein 547	1.70091	1.96081	1.951	0	1.37617	1.49208	0.88064	0.984374	1.13807
ZNF550	zinc finger protein 550	9.3235	8.53366	7.13586	0.558947	5.8752	6.2744	5.25868	5.41406	4.53121
ZNF568	zinc finger protein 568	5.5647	4.97106	4.16927	2.23579	3.25518	3.04156	3.47224	3.1321	2.4026
ZNF569	zinc finger protein 569	6.50965	5.3577	5.77283	3.10526	4.65782	3.55805	4.05094	4.34019	3.03486
ZNF583	zinc finger protein 583	3.29682	2.54077	3.26058	1.11789	1.00567	0.994723	1.15741	1.00675	0.653338
ZNF585A	zinc finger protein 585A	7.01362	8.00894	7.99109	2.36	4.4461	5.60488	4.17675	4.20596	4.08863
ZNF702P	zinc finger protein 702; pseudogene	6.00568	3.81115	3.71492	2.60842	2.43477	3.57718	2.7174	2.52805	1.93894
ZNF736	zinc finger protein 736	12.0323	8.80983	8.76615	5.46526	5.66348	6.08311	4.95674	5.70489	5.52176
ZNF772	zinc finger protein 772	6.27866	6.46238	6.57461	4.28526	3.49336	4.66754	4.15159	3.55717	3.37206
ZNF844	zinc finger protein 844	4.40976	2.95502	2.80624	0	1.93194	1.05211	1.66064	2.10298	1.07485
ZNF879	zinc finger protein 879	2.89784	2.87217	3.10022	1.11789	2.06426	1.35818	1.71096	1.47656	1.55958
ZSCAN18	zinc finger and SCAN domain containing 18	6.90863	6.3243	6.65479	6.83158	3.30811	3.38588	2.61676	2.37145	2.50797

## Sheet: TAB 4
Gene_Symbol	NAME	Mel92.1_DMSO_replicate1	Mel92.1_DMSO_replicate2	Mel92.1_DMSO_replicate3	Mel92.1_UNC0642(1µM)_replicate1	Mel92.1_UNC0642(1µM)_replicate2	Mel92.1_UNC0642(1µM)_replicate3	Mel92.1_A366(1µM)_replicate1	Mel92.1_A366(1µM)_replicate2	Mel92.1_A366(1µM)_replicate3
AKAP9	A kinase (PRKA) anchor protein 9	8.94552	10.4116	8.49889	15.2779	24.7447	28.8852	14.7193	15.4144	15.3429
ANKRD12	ankyrin repeat domain 12	8.88252	11.1573	9.99555	34.1579	26.9677	22.6108	15.8767	16.8238	20.6117
ANKRD26	ankyrin repeat domain 26	13.5023	14.8303	15.5278	40.9274	25.0093	25.748	23.5257	20.6719	24.2789
AZGP1	alpha-2-glycoprotein 1; zinc-binding	0.608967	1.21515	0.908686	7.70105	4.39317	3.90237	5.81222	4.25071	5.20563
BANCR	BRAF-activated non-protein coding RNA	0.608967	0.497106	0.962138	2.79474	3.59922	2.27638	10.5425	9.06071	10.2637
BOD1L1	biorientation of chromosomes in cell division 1-like 1	15.5392	15.6588	12.6949	31.3632	31.652	36.0778	23.1231	26.9137	22.5507
BST2	bone marrow stromal cell antigen 2	0.650965	0.883745	1.01559	0.745263	2.22305	1.58773	2.33999	2.59517	3.16131
BTK	Bruton agammaglobulinemia tyrosine kinase	1.42792	1.87796	1.2294	5.96211	4.04913	4.13192	7.77479	6.71164	7.39747
C1orf116	chromosome 1 open reading frame 116	5.90068	5.24723	6.09354	13.0421	9.89787	9.75593	18.5689	18.278	18.736
C3orf80	chromosome 3 open reading frame 80	0.755959	0.386638	0.587973	0.621053	1.29678	1.95119	1.2329	1.27521	0.821941
CD79B	CD79b molecule; immunoglobulin-associated beta	0.419977	0.690425	0.962138	0.683158	1.64082	1.22427	1.96257	1.40944	2.61335
CEACAM1	carcinoembryonic antigen-related cell adhesion molecule 1 (biliary glycoprotein)	6.29966	6.54523	6.94878	16.1474	12.0151	11.0567	11.6748	11.544	10.8538
CENPE	centromere protein E; 312kDa	5.31271	5.192	4.46325	9.3779	12.6237	10.808	10.1148	9.77662	10.053
CENPF	centromere protein F; 350/400kDa	75.7849	53.936	55.4566	129.614	130.287	148.137	98.4052	110.049	90.9615
CEP290	centrosomal protein 290kDa	5.35471	4.17017	3.92873	4.28526	8.70695	9.25857	8.17737	8.21057	7.67145
CFI	complement factor I	1.34393	1.57417	1.09577	4.78211	2.75235	2.92678	2.79289	2.79652	2.71873
CIR1	corepressor interacting with RBPJ; 1	6.82463	9.33455	10.4766	17.5137	18.2872	13.467	12.027	11.8125	16.3124
CTSS	cathepsin S	0.776958	0.745659	0.481069	0	1.61436	1.79815	1.43418	1.924	1.79141
DNAJC2	DnaJ (Hsp40) homolog; subfamily C; member 2	19.235	22.3974	22.7973	24.2832	37.5272	34.8918	32.5334	29.6878	34.2897
DOK5	docking protein 5	8.44154	8.89268	9.56793	13.7253	12.2532	14.94	25.6895	25.2581	24.9111
ECM1	extracellular matrix protein 1	4.66175	6.46238	5.39867	8.13579	13.9999	9.71767	16.1283	14.9893	17.4504
EEA1	early endosome antigen 1	6.95062	5.38532	2.72606	6.45895	8.99806	9.2777	8.60511	9.3963	5.54283
EIF5B	eukaryotic translation initiation factor 5B	29.4404	35.6536	37.951	88.0653	92.8388	89.2381	59.6319	54.8117	70.6026
ESF1	ESF1 nucleolar pre-rRNA processing protein homolog	22.5528	26.2362	26.2984	44.7779	42.1586	41.6444	36.8359	34.7663	42.4459
EWSAT1	Ewing sarcoma associated transcript 1	0.461975	0.828511	0.534521	0.621053	1.64082	1.26253	1.45935	1.05149	0.927318
FAM184A	family with sequence similarity 184; member A	2.28888	2.01604	2.32517	5.96211	3.28165	4.55277	3.97546	3.89275	3.47744
FCGR2A	Fc fragment of IgG; low affinity IIa; receptor (CD32)	1.65891	2.01604	2.29844	1.86316	3.81094	3.7876	3.47224	3.31108	3.49852
FCRLA	Fc receptor-like A	12.5993	13.4219	13.8174	14.5326	22.5481	21.8648	23.727	25.012	25.3537
FSTL5	follistatin-like 5	0.986947	0.497106	0.187082	1.80105	1.58789	1.35818	1.33354	1.09623	0.590111
GOLGA4	golgin A4	17.3241	15.3551	15.608	32.9158	38.9298	41.9314	26.0166	30.538	29.5056
HCN1	hyperpolarization activated cyclic nucleotide gated potassium channel 1	0.566969	0.441872	0.240535	0.310526	1.48203	1.45383	1.08193	0.805397	1.03269
HLA-DPA1	major histocompatibility complex; class II; DP alpha 1	0.608967	1.18753	0.801782	2.42211	2.01133	1.77902	1.98773	1.7674	1.51743
HLA-DRB1	major histocompatibility complex; class II; DR beta 1	0.356981	0.800894	0.668152	1.24211	1.24385	1.18602	1.38386	1.02912	1.41205
HMGN5	high mobility group nucleosome binding domain 5	8.54654	12.9524	11.412	23.6621	24.2154	24.9828	15.5496	14.6985	19.9584
IFI16	interferon; gamma-inducible protein 16	11.0454	12.4829	11.7595	23.5379	16.964	15.5521	18.3173	17.4726	17.6612
IFT74	intraflagellar transport 74	3.10783	2.48553	3.12695	4.47158	4.63135	4.15105	4.75546	4.60866	3.83572
IGFBP3	insulin-like growth factor binding protein 3	1.25993	1.35323	1.41648	3.60211	2.43477	2.16161	2.64192	1.74503	1.70711
KCNQ1OT1	KCNQ1 opposite strand/antisense transcript 1 (non-protein coding)	5.5227	4.17017	5.23831	4.72	9.07745	9.85158	7.19609	7.80787	8.49339
KIAA1107	KIAA1107	0.839955	0.414255	0.587973	1.86316	1.24385	1.03298	1.10709	1.27521	0.653338
KIF20B	kinesin family member 20B	23.2247	22.4526	20.5791	28.8168	40.7559	38.6029	35.3514	37.4509	37.177
KRT23	keratin 23; type I	2.18388	2.7617	3.12695	6.39684	3.44043	3.53892	5.05739	4.40731	5.66928
KTN1	kinectin 1 (kinesin receptor)	77.5488	69.5949	75.4477	126.446	142.91	158.18	109.979	120.116	109.466
LAMB3	laminin; beta 3	0.902951	1.07706	1.2294	1.98737	2.35537	2.46768	4.47868	3.9375	4.59444
LARP7	La ribonucleoprotein domain family; member 7	33.0102	43.2759	42.3608	50.8021	67.1943	62.0363	56.8893	52.3284	67.7996
LDB3	LIM domain binding 3	3.06583	3.45213	3.36748	10.2474	4.4461	3.4624	6.26512	6.10759	5.16347
LHFPL3-AS1	LHFPL3 antisense RNA 1	0.587968	0.441872	0.320713	1.55263	1.4291	1.31992	1.25806	1.7674	1.15915
LINC00342	long intergenic non-protein coding RNA 342	0.986947	1.35323	1.12249	3.04316	3.12286	1.72164	1.76128	1.85689	1.60173
LINC00426	long intergenic non-protein coding RNA 426	5.94268	6.04813	7.51002	4.53368	13.8147	12.9888	17.6883	16.4435	15.2586
LINC00511	long intergenic non-protein coding RNA 511	1.02894	1.10468	1.04232	0.931579	1.77315	1.75989	1.30838	1.27521	2.23399
LINC01366	long intergenic non-protein coding RNA 1366	1.44892	1.68464	1.57684	6.95579	4.76368	5.14578	4.42836	4.74289	4.46799
LOC101929705	NA	0.629966	1.07706	0.828508	1.92526	1.37617	1.68338	1.45935	1.3647	2.10754
LRRC16B	leucine rich repeat containing 16B	1.17594	0.662808	1.36303	3.35368	1.61436	1.22427	1.96257	1.85689	2.06539
MAPK10	mitogen-activated protein kinase 10	0.755959	1.1323	0.721604	0.993684	2.17012	2.10422	3.19546	3.1321	2.86626
MKI67	marker of proliferation Ki-67	16.8411	13.56	12.7751	68.999	72.9372	96.5072	26.0669	33.0436	25.3748
MPZ	myelin protein zero	0.587968	0.745659	0.935412	5.21684	1.24385	0.669525	2.39031	2.01349	2.12862
MUC7	mucin 7; secreted	1.34393	1.51894	1.68374	4.78211	3.54629	3.9215	2.69224	2.59517	2.4869
NCKAP5	NCK-associated protein 5	0.566969	0.414255	0.427617	2.98105	1.40264	1.26253	1.78644	2.1701	1.91786
NOX5	NADPH oxidase; EF-hand calcium binding domain 5	0.440976	0.441872	0.481069	4.40947	4.36671	3.97889	4.37804	5.12322	4.69982
NSRP1	nuclear speckle splicing regulatory protein 1	12.9563	16.9016	17.4254	37.5737	36.1775	29.6695	24.0037	20.4258	29.8639
PCDH1	protocadherin 1	0.92395	0.966596	1.04232	1.98737	1.03213	1.91293	1.40902	1.81214	1.2013
PGAM2	phosphoglycerate mutase 2 (muscle)	1.9109	1.87796	2.05791	7.51474	2.4877	3.19459	2.16386	2.81889	4.34153
PPIG	peptidylprolyl isomerase G (cyclophilin G)	9.91146	13.0352	11.4922	38.4432	31.2021	27.2018	19.525	18.6584	22.1292
PTPRM	protein tyrosine phosphatase; receptor type; M	5.12372	4.80536	4.62361	9.12948	5.9546	7.28826	7.97608	9.12783	6.97596
PTPRR	protein tyrosine phosphatase; receptor type; R	1.36493	0.911362	1.17595	1.49053	2.14366	2.14248	3.37159	2.88601	2.7398
RAD50	RAD50 homolog; double strand break repair protein	10.5834	9.72119	6.52116	27.3263	16.964	18.2685	15.2225	14.2063	13.5515
RBM25	RNA binding motif protein 25	25.0726	25.601	24.1069	52.5411	64.1773	59.1477	38.4965	39.4197	39.8747
RCAN2	regulator of calcineurin 2	3.50681	3.64545	3.15368	11.6137	5.37237	7.68997	10.1903	11.1189	9.50501
RUNDC3A	RUN domain containing 3A	5.5437	6.3243	7.72383	8.63263	12.1738	10.7315	11.8006	11.4769	12.2659
SEPP1	selenoprotein P; plasma; 1	1.49092	1.6294	1.63029	5.21684	3.78448	3.1372	2.51611	3.37819	3.01378
SERPINA1	serpin peptidase inhibitor; clade A (alpha-1 antiproteinase; antitrypsin); member 1	1.8059	1.51894	1.71047	1.05579	4.60489	4.18931	3.27095	3.6914	3.83572
SLAMF7	SLAM family member 7	30.8053	32.1186	31.4833	58.5032	66.7709	68.808	68.7151	70.1143	68.3054
SLC25A5-AS1	SLC25A5 antisense RNA 1	0.671964	0.883745	0.454343	1.05579	1.29678	0.899076	1.28322	1.07386	0.906242
SOGA3	SOGA family member 3	1.07094	0.773276	0.6147	2.91895	0.820411	0.707783	1.03161	1.924	1.2856
SPACA1	sperm acrosome associated 1	1.49092	2.596	2.13809	4.22316	3.83741	2.88852	3.27095	3.10973	2.95056
SSX1	synovial sarcoma; X breakpoint 1	7.74858	7.6223	8.36526	19.6253	9.97726	8.51253	12.2535	11.0966	12.856
TEN1-CDK3	TEN1-CDK3 readthrough (NMD candidate)	0.671964	0.386638	1.28285	3.72632	0.820411	3.42414	1.91225	2.63991	1.91786
TKTL1	transketolase-like 1	1.00795	1.24277	1.57684	2.73263	1.53496	2.812	1.58515	1.96875	2.38152
TPR	translocated promoter region; nuclear basket protein	45.3995	34.4108	29.6927	66.9495	68.6499	83.7671	55.6816	64.1409	51.1711
TRIM51	tripartite motif-containing 51	1.8269	2.34745	2.13809	6.83158	3.22872	2.25726	2.79289	3.1321	4.08863
TTLL6	tubulin tyrosine ligase-like family member 6	1.17594	1.24277	1.12249	0.372632	2.30244	2.79287	2.23934	2.39382	2.04431
UACA	uveal autoantigen with coiled-coil domains and ankyrin repeats	19.7389	16.5426	19.6971	41.4242	33.7163	38.0481	28.5831	29.6654	29.2105
USP46-AS1	USP46 antisense RNA 1	1.15494	0.690425	0.801782	2.11158	1.00567	1.77902	0.981284	1.31996	1.68603
ZC3H13	zinc finger CCCH-type containing 13	78.9767	81.5807	80.1782	331.766	285.768	291.358	149.08	153.54	164.03

## Sheet: TAB 5
MP-41_UNC0642_upregulated			Mel92.1_UNC0642_upregulated
Gene_symbol	NAME	Foldchange	Gene_symbol	NAME	Foldchange
NOX5	NADPH oxidase, EF-hand calcium binding domain 5	1.81626	NOX5	NADPH oxidase, EF-hand calcium binding domain 5	9.38413
AZGP1	alpha-2-glycoprotein 1, zinc-binding	2.23144	AZGP1	alpha-2-glycoprotein 1, zinc-binding	5.82149
BANCR	BRAF-activated non-protein coding RNA	1.6341	BANCR	BRAF-activated non-protein coding RNA	4.23492
SLAMF7	SLAM family member 7	1.62908	SLAMF7	SLAM family member 7	2.08554
SERPINA1	serpin peptidase inhibitor, clade A (alpha-1 antiproteinase, antitrypsin), member 1	1.66904	SERPINA1	serpin peptidase inhibitor, clade A (alpha-1 antiproteinase, antitrypsin), member 1	2.04445
BST2	bone marrow stromal cell antigen 2	1.65429	BST2	bone marrow stromal cell antigen 2	1.89805
LINC00426	long intergenic non-protein coding RNA 426	1.67561	LINC00426	long intergenic non-protein coding RNA 426	1.64899
KRT23	keratin 23, type I	1.85979	KRT23	keratin 23, type I	1.61939
MP-41_A366_Upregutaled			Mel92.1_A366_Upregutaled
Gene_symbol	NAME	Foldchange	Gene_symbol	NAME	Foldchange
NOX5	NADPH oxidase, EF-hand calcium binding domain 5	2.5253	NOX5	NADPH oxidase, EF-hand calcium binding domain 5	10.4938
AZGP1	alpha-2-glycoprotein 1, zinc-binding	3.16804	AZGP1	alpha-2-glycoprotein 1, zinc-binding	5.69274
BANCR	BRAF-activated non-protein coding RNA	3.57484	BANCR	BRAF-activated non-protein coding RNA	14.5712
SLAMF7	SLAM family member 7	3.15854	SLAMF7	SLAM family member 7	2.20535
SERPINA1	serpin peptidase inhibitor, clade A (alpha-1 antiproteinase, antitrypsin), member 1	1.55461	SERPINA1	serpin peptidase inhibitor, clade A (alpha-1 antiproteinase, antitrypsin), member 1	2.15316
BST2	bone marrow stromal cell antigen 2	2.02252	BST2	bone marrow stromal cell antigen 2	3.21667
LINC00426	long intergenic non-protein coding RNA 426	3.54449	LINC00426	long intergenic non-protein coding RNA 426	2.54558
KRT23	keratin 23, type I	3.08151	KRT23	keratin 23, type I	1.89237
