# Supplementary material for: Loss of EHMT2 enhances NK cell-driven anti-tumor immunity through TGF-β1 suppression
Source: EMBO Mol Med. 2025 Dec 9;18(1):232–74. doi: 10.1038/s44321-025-00357-6 (PMC12808752; doi:10.1038/s44321-025-00357-6)
Supplement: Supplementary file 6 — Source data Fig. 1 [file 44321_2025_357_MOESM6_ESM.zip]

Archive with 58 entries (47 files):
- Figure 1/
- __MACOSX/._Figure 1
- Figure 1/.DS_Store
- __MACOSX/Figure 1/._.DS_Store
- Figure 1/1F/
- __MACOSX/Figure 1/._1F
- Figure 1/1G/
- __MACOSX/Figure 1/._1G
- Figure 1/1B/
- __MACOSX/Figure 1/._1B
- Figure 1/1E/
- __MACOSX/Figure 1/._1E
- Figure 1/1D/
- __MACOSX/Figure 1/._1D
- Figure 1/1C/
- __MACOSX/Figure 1/._1C
- Figure 1/1F/.DS_Store
- __MACOSX/Figure 1/1F/._.DS_Store
- Figure 1/1F/FIgure 1F-MP41 Western blots.tif
- __MACOSX/Figure 1/1F/._FIgure 1F-MP41 Western blots.tif
- Figure 1/1G/Figure 1G.xlsx
- __MACOSX/Figure 1/1G/._Figure 1G.xlsx
- Figure 1/1B/OMM2.5/
- __MACOSX/Figure 1/1B/._OMM2.5
- Figure 1/1B/MP46/
- __MACOSX/Figure 1/1B/._MP46
- Figure 1/1B/MP41/
- __MACOSX/Figure 1/1B/._MP41
- Figure 1/1B/.DS_Store
- __MACOSX/Figure 1/1B/._.DS_Store
- Figure 1/1B/Mel92.1/
- __MACOSX/Figure 1/1B/._Mel92.1
- Figure 1/1E/.DS_Store
- __MACOSX/Figure 1/1E/._.DS_Store
- Figure 1/1E/Figure 1E.xlsx
- __MACOSX/Figure 1/1E/._Figure 1E.xlsx
- Figure 1/1D/.DS_Store
- __MACOSX/Figure 1/1D/._.DS_Store
- Figure 1/1D/FIgure 1D-Mel92.1 Western blots.tif
- __MACOSX/Figure 1/1D/._FIgure 1D-Mel92.1 Western blots.tif
- Figure 1/1C/Figure 1C.xlsx
- __MACOSX/Figure 1/1C/._Figure 1C.xlsx
- Figure 1/1B/OMM2.5/.DS_Store
- __MACOSX/Figure 1/1B/OMM2.5/._.DS_Store
- Figure 1/1B/OMM2.5/FIgure 1B-OMM2.5 Western blots.tif
- __MACOSX/Figure 1/1B/OMM2.5/._FIgure 1B-OMM2.5 Western blots.tif
- Figure 1/1B/MP46/FIgure 1B-MP46 Western blots.tif
- __MACOSX/Figure 1/1B/MP46/._FIgure 1B-MP46 Western blots.tif
- Figure 1/1B/MP46/.DS_Store
- __MACOSX/Figure 1/1B/MP46/._.DS_Store
- Figure 1/1B/MP41/.DS_Store
- __MACOSX/Figure 1/1B/MP41/._.DS_Store
- Figure 1/1B/MP41/FIgure 1B-MP41 Western blots.tif
- __MACOSX/Figure 1/1B/MP41/._FIgure 1B-MP41 Western blots.tif
- Figure 1/1B/Mel92.1/.DS_Store
- __MACOSX/Figure 1/1B/Mel92.1/._.DS_Store
- Figure 1/1B/Mel92.1/FIgure 1B-Mel92.1 Western blots.tif
- __MACOSX/Figure 1/1B/Mel92.1/._FIgure 1B-Mel92.1 Western blots.tif
