# Supplementary material for: Loss of EHMT2 enhances NK cell-driven anti-tumor immunity through TGF-β1 suppression
Source: EMBO Mol Med. 2025 Dec 9;18(1):232–74. doi: 10.1038/s44321-025-00357-6 (PMC12808752; doi:10.1038/s44321-025-00357-6)
Supplement: Supplementary file 6 — Source data Fig. 1 [file 44321_2025_357_MOESM6_ESM.zip › Figure 1/1G/Figure 1G.xlsx]

## Sheet: Sheet1
							Figure 1G
MP41Cells	NS ShRNA						EHMT2 ShRNA#1						EHMT2 ShRNA#2
	Replicate 1	Replicate 2	Replicate 3	Replicate 4	Replicate 5		Replicate 1	Replicate 2	Replicate 3	Replicate 4	Replicate 5		Replicate 1	Replicate 2	Replicate 3	Replicate 4	Replicate 5
	0.965966	1.06106	1.1011	0.870871	1.001		1.35696	1.20382	1.13576	1.14002	1.22509		1.23611	1.47227	1.11049	1.18083	1.27128
	Mean	SEM	Replicates
NS ShRNA	1	0.0398657	5
EHMT2 ShRNA#1	1.21233	0.0401539	5
EHMT2 ShRNA#2	1.2542	0.0609163	5
