# Supplementary material for: Loss of EHMT2 enhances NK cell-driven anti-tumor immunity through TGF-β1 suppression
Source: EMBO Mol Med. 2025 Dec 9;18(1):232–74. doi: 10.1038/s44321-025-00357-6 (PMC12808752; doi:10.1038/s44321-025-00357-6)
Supplement: Supplementary file 6 — Source data Fig. 1 [file 44321_2025_357_MOESM6_ESM.zip › Figure 1/1E/Figure 1E.xlsx]

## Sheet: Sheet1
							Figure 1E
Mel92.1 Cells	NS ShRNA						EHMT2 ShRNA#1						EHMT2 ShRNA#2
	Replicate 1	Replicate 2	Replicate 3	Replicate 4	Replicate 5	Replicate 6	Replicate 1	Replicate 2	Replicate 3	Replicate 4	Replicate 5	Replicate 6	Replicate 1	Replicate 2	Replicate 3	Replicate 4	Replicate 5	Replicate 6
	0.988018	0.992247	0.976388	1.00493	1.02714	1.01128	1.13093	1.10513	1.14255	1.20061	1.13352	1.15029	1.13737	1.15769	1.11578	1.10689	1.16658	1.30248
	Mean	SEM	Replicates
NS ShRNA	1	0.00741578	6
EHMT2 ShRNA#1	1.14384	0.0129612	6
EHMT2 ShRNA#2	1.16446	0.0291713	6
