# Supplementary material for: Loss of EHMT2 enhances NK cell-driven anti-tumor immunity through TGF-β1 suppression
Source: EMBO Mol Med. 2025 Dec 9;18(1):232–74. doi: 10.1038/s44321-025-00357-6 (PMC12808752; doi:10.1038/s44321-025-00357-6)
Supplement: Supplementary file 6 — Source data Fig. 1 [file 44321_2025_357_MOESM6_ESM.zip › Figure 1/1C/Figure 1C.xlsx]

## Sheet: Figure 2C
						Figure 1C
Mel92.1	DMSO						A366						UNC0642
	Replicate 1	Replicate 2	Replicate 3	Replicate 4	Replicate 5	Replicate 6	Replicate 1	Replicate 2	Replicate 3	Replicate 4	Replicate 5	Replicate 6	Replicate 1	Replicate 2	Replicate 3	Replicate 4	Replicate 5	Replicate 6
	1.0644	0.994145	0.987119	0.82904	1.14169	0.983607	1.22115	1.21731	1.91237	1.09443	1.34404	1.42468	1.76752	1.37729	1.72161	1.84786	2.80049	3.50061
MP41 Cells	DMSO						A366						UNC0642
	Replicate 1	Replicate 2	Replicate 3	Replicate 4	Replicate 5		Replicate 1	Replicate 2	Replicate 3	Replicate 4	Replicate 5		Replicate 1	Replicate 2	Replicate 3	Replicate 4	Replicate 5
	0.896582	0.94438	0.926999	1.13123	1.10081		3.76419	3.43083	3.51417	3.0558	3.69127		1.42188	1.34204	1.69085	1.65303	1.53536
MP46 Cells	DMSO						A366						UNC0642
	Replicate 1	Replicate 2	Replicate 3	Replicate 4			Replicate 1	Replicate 2	Replicate 3	Replicate 4	Replicate 5		Replicate 1	Replicate 2	Replicate 3	Replicate 4	Replicate 5
	0.947955	0.895911	1.02974	1.12639			1.43038	1.3057	1.45116	1.56892	1.73516		1.33734	1.38579	1.38902	1.27273	1.37287
OMM2-5	DMSO						A366						UNC0642
	Replicate 1	Replicate 2	Replicate 3				Replicate 1	Replicate 2	Replicate 3				Replicate 1	Replicate 2	Replicate 3
	1.02685	1.07383	0.899329				1.82055	1.57795	1.69925				1.63292	2.08917	1.58489
		Mean	SEM	Replicates
Mel92.1 Cells	DMSO	1	0.0424031	6
	A366	1.369	0.118237	6
	UNC0642	2.16923	0.329876	6
MP41 Cells	DMSO	1	0.0482207	5
	A366	3.49125	0.12416	5
	UNC0642	1.52863	0.0663528	5
MP46 Cells	DMSO	1	0.0503348	4
	A366	1.49826	0.0724657	5
	UNC0642	1.35155	0.0217326	5
OMM2.5	DMSO	1	0.0521321	3
	A366	1.69925	0.0700339	3
	UNC0642	1.76899	0.160694	3
