# Supplementary material for: Loss of EHMT2 enhances NK cell-driven anti-tumor immunity through TGF-β1 suppression
Source: EMBO Mol Med. 2025 Dec 9;18(1):232–74. doi: 10.1038/s44321-025-00357-6 (PMC12808752; doi:10.1038/s44321-025-00357-6)
Supplement: Supplementary file 7 — Source data Fig. 2 [file 44321_2025_357_MOESM7_ESM.zip › Figure 2/2G/Figure 2G.xlsx]

## Sheet: Figure 2G
																IgG			H3K9me2
		AZGP1	CT1	CT2	CT3	average	Average actin CT	Delta CT	Delta Delta CT	Fold Change	SEM	N				Fold Change	SEM	N	Fold Change	SEM	N
		IgG	17.981	18.746	17.54	18.089	29.7297	-11.6407	0	1	0.22628	3			ACTINB	1	0.467332	3	1.06511	0.179938	3
		H3K9me2 antibody	14.29	13.933	14.061	14.0947	29.6387	-15.544	-3.90333	14.9631	1.00925	3			AZGP1	1	0.22628	3	14.9631	1.00925	3
		ACTINB	CT1	CT2	CT3	Average CT
		IgG	29.273	28.374	31.542	29.7297	0	1	0.467332	3
		H3K9me2 antibody	29.017	30.192	29.707	29.6387	-0.091	1.06511	0.179938	3
		AZGP1	CT1	CT2	CT3	Actin avg.	Delta CT	Delta CT	Delta CT	Delta Delta CT	Delta Delta CT	Delta Delta CT	Avg.Delta Delta CT	SD	R.SD	SEM
		IgG	17.981	18.746	17.54	29.7297	-11.7487	-10.9837	-12.1897	3441.13	2024.94	4671.49	3379.19	1324.36	0.391916	0.22628
		H3K9me2 antibody	14.29	13.933	14.061	29.6387	-15.3487	-15.7057	-15.5777	41726.2	53441.3	48904.1	48023.9	5906.92	1.74803	1.00925
		ACTINB	CT1	CT2	CT3	Actin avg.	Delta CT	Delta CT	Delta CT	Delta Delta CT	Delta Delta CT	Delta Delta CT	Avg.Delta Delta CT	SD	R.SD	SEM
		IgG	29.273	28.374	31.542	29.7297	-0.456667	-1.35567	1.81233	1.37237	2.55915	0.28473	1.40542	1.13757	0.809419	0.467332
		H3K9me2 antibody	29.017	30.192	29.707	29.6387	-0.621667	0.553333	0.0683333	1.53865	0.681444	0.953739	1.05794	0.438002	0.311652	0.179938
	AZGP1_Primer1	1	0.22628	3	14.9631	1.00925	3
	AZGP1_Primer2	1	0.183513	3	9.08404	0.131341	3
	AZGP1_Primer3	1	0.368917	3	5.54684	1.53195	3
	Actin	1	0.467332	3	1.06511	0.179938	3
