# Supplementary material for: Loss of EHMT2 enhances NK cell-driven anti-tumor immunity through TGF-β1 suppression
Source: EMBO Mol Med. 2025 Dec 9;18(1):232–74. doi: 10.1038/s44321-025-00357-6 (PMC12808752; doi:10.1038/s44321-025-00357-6)
Supplement: Supplementary file 7 — Source data Fig. 2 [file 44321_2025_357_MOESM7_ESM.zip › Figure 2/2H/Figure 2H-Normalized_AZGP1_log2_transformed_expression_value.csv]

rowname	AZGP1	name	status	time	Gene	OS
TCGA-VD-A8KD-01A-11R-A405-07	4.05263325588612	TCGA-VD-A8KD	1	114	Low	Dead
TCGA-V4-A9E8-01A-11R-A405-07	4.23230771374665	TCGA-V4-A9E8	1	808	Low	Dead
TCGA-V4-A9EE-01A-11R-A405-07	5.63571666947421	TCGA-V4-A9EE	1	398	Low	Dead
TCGA-V4-A9EL-01A-11R-A405-07	5.8807932581391	TCGA-V4-A9EL	0	982	Low	Alive
TCGA-WC-A883-01A-12R-A405-07	6.01105054241777	TCGA-WC-A883	1	241	Low	Dead
TCGA-V4-A9EX-01A-11R-A405-07	6.01808887692759	TCGA-V4-A9EX	1	730	Low	Dead
TCGA-V4-A9F3-01A-11R-A405-07	6.02737746434271	TCGA-V4-A9F3	1	873	Low	Dead
TCGA-V4-A9EV-01A-11R-A405-07	6.11149877670585	TCGA-V4-A9EV	1	1269	Low	Dead
TCGA-V3-A9ZX-01A-11R-A405-07	6.21770959597433	TCGA-V3-A9ZX	0	470	Low	Alive
TCGA-V4-A9EU-01A-11R-A405-07	6.24835076844818	TCGA-V4-A9EU	0	709	Low	Alive
TCGA-YZ-A980-01A-11R-A405-07	6.5717147272355	TCGA-YZ-A980	0	1862	Low	Alive
TCGA-WC-A87Y-01A-11R-A405-07	6.83572073893359	TCGA-WC-A87Y	1	1314	Low	Dead
TCGA-V4-A9F0-01A-11R-A405-07	7.00807672964946	TCGA-V4-A9F0	1	945	Low	Dead
TCGA-VD-AA8O-01A-11R-A405-07	7.11738752305093	TCGA-VD-AA8O	1	606	Low	Dead
TCGA-VD-A8K8-01A-11R-A405-07	7.16773826316128	TCGA-VD-A8K8	1	1377	Low	Dead
TCGA-WC-A888-01A-11R-A405-07	7.17936374772831	TCGA-WC-A888	1	575	Low	Dead
TCGA-V4-A9EK-01A-11R-A405-07	7.23760864888056	TCGA-V4-A9EK	0	1028	Low	Alive
TCGA-RZ-AB0B-01A-11R-A405-07	7.27359328142695	TCGA-RZ-AB0B	1	149	Low	Dead
TCGA-V4-A9F5-01A-11R-A405-07	7.44887865657835	TCGA-V4-A9F5	0	203	Low	Alive
TCGA-WC-AA9E-01A-11R-A405-07	7.50245711207058	TCGA-WC-AA9E	0	838	Low	Alive
TCGA-VD-A8KM-01A-11R-A405-07	7.51926039558799	TCGA-VD-A8KM	0	4	Low	Alive
TCGA-V4-A9ES-01A-11R-A405-07	7.62229493336389	TCGA-V4-A9ES	0	1511	Low	Alive
TCGA-V4-A9F1-01A-11R-A405-07	7.72081335635267	TCGA-V4-A9F1	0	938	Low	Alive
TCGA-WC-A88A-01A-11R-A405-07	8.06160988932151	TCGA-WC-A88A	1	82	Low	Dead
TCGA-V4-A9E7-01A-11R-A405-07	8.12949992014327	TCGA-V4-A9E7	1	415	Low	Dead
TCGA-VD-AA8N-01A-11R-A405-07	8.13285184562252	TCGA-VD-AA8N	0	44	Low	Alive
TCGA-V4-A9EI-01A-11R-A405-07	8.2336196767597	TCGA-V4-A9EI	1	389	Low	Dead
TCGA-V4-A9EH-01A-11R-A405-07	8.34280138983169	TCGA-V4-A9EH	0	670	Low	Alive
TCGA-VD-A8KK-01A-11R-A405-07	8.40396086417702	TCGA-VD-A8KK	0	64	Low	Alive
TCGA-VD-A8KF-01A-11R-A405-07	8.47315656876576	TCGA-VD-A8KF	1	40	Low	Dead
TCGA-VD-A8KI-01A-11R-A405-07	8.52296240738739	TCGA-VD-A8KI	1	1113	Low	Dead
TCGA-V4-A9EQ-01A-11R-A405-07	8.5464368909916	TCGA-V4-A9EQ	1	455	Low	Dead
TCGA-YZ-A985-01A-11R-A405-07	8.55201195492586	TCGA-YZ-A985	0	1184	Low	Alive
TCGA-V4-A9ED-01A-11R-A405-07	8.56072565238533	TCGA-V4-A9ED	0	1078	Low	Alive
TCGA-V4-A9EF-01A-21R-A405-07	8.62567231867704	TCGA-V4-A9EF	0	1165	Low	Alive
TCGA-YZ-A982-01A-11R-A405-07	8.82122358049714	TCGA-YZ-A982	0	495	Low	Alive
TCGA-VD-AA8P-01A-11R-A405-07	9.05014685705394	TCGA-VD-AA8P	0	86	Low	Alive
TCGA-VD-A8KN-01A-11R-A405-07	9.17804731010798	TCGA-VD-A8KN	0	68	Low	Alive
TCGA-YZ-A984-01A-11R-A405-07	9.24308827627127	TCGA-YZ-A984	1	1396	Low	Dead
TCGA-V4-A9F8-01A-11R-A405-07	9.30159427662031	TCGA-V4-A9F8	0	597	Low	Alive
TCGA-VD-AA8T-01A-11R-A405-07	9.4231741211397	TCGA-VD-AA8T	0	49	High	Alive
TCGA-VD-AA8S-01B-11R-A405-07	9.46947922509643	TCGA-VD-AA8S	0	427	High	Alive
TCGA-V4-A9EJ-01A-11R-A405-07	9.47372218529208	TCGA-V4-A9EJ	0	746	High	Alive
TCGA-VD-A8KL-01A-11R-A405-07	9.50498797064439	TCGA-VD-A8KL	0	638	High	Alive
TCGA-YZ-A983-01A-11R-A405-07	9.53601267367273	TCGA-YZ-A983	0	798	High	Alive
TCGA-V4-A9EO-01A-12R-A405-07	9.60826055208136	TCGA-V4-A9EO	0	773	High	Alive
TCGA-WC-AA9A-01A-11R-A405-07	9.68336433659325	TCGA-WC-AA9A	1	453	High	Dead
TCGA-V4-A9ET-01A-11R-A405-07	9.9111404306096	TCGA-V4-A9ET	0	1362	High	Alive
TCGA-V4-A9EM-01A-11R-A405-07	9.98633783154159	TCGA-V4-A9EM	0	966	High	Alive
TCGA-VD-AA8M-01A-11R-A405-07	10.1209990772721	TCGA-VD-AA8M	0	6	High	Alive
TCGA-VD-A8KO-01A-11R-A405-07	10.1740611793173	TCGA-VD-A8KO	0	795	High	Alive
TCGA-VD-A8KB-01A-11R-A405-07	10.3556158231948	TCGA-VD-A8KB	0	1354	High	Alive
TCGA-WC-A885-01A-11R-A405-07	10.3738357782043	TCGA-WC-A885	0	686	High	Alive
TCGA-WC-A880-01A-11R-A405-07	10.5005330958366	TCGA-WC-A880	0	1258	High	Alive
TCGA-WC-A87U-01A-11R-A405-07	10.6218677176261	TCGA-WC-A87U	1	1581	High	Dead
TCGA-WC-A884-01A-11R-A405-07	10.6473327698	TCGA-WC-A884	0	12	High	Alive
TCGA-V4-A9EY-01A-11R-A405-07	10.6591963037075	TCGA-V4-A9EY	0	837	High	Alive
TCGA-VD-A8KJ-01A-11R-A405-07	10.6706167736098	TCGA-VD-A8KJ	0	1150	High	Alive
TCGA-V4-A9F7-01A-11R-A405-07	10.6988648994511	TCGA-V4-A9F7	0	1256	High	Alive
TCGA-V3-A9ZY-01A-11R-A405-07	10.6989771211704	TCGA-V3-A9ZY	0	459	High	Alive
TCGA-VD-A8KE-01A-11R-A405-07	10.800452465692	TCGA-VD-A8KE	0	821	High	Alive
TCGA-V4-A9F4-01A-11R-A405-07	10.8093487619138	TCGA-V4-A9F4	0	634	High	Alive
TCGA-VD-A8K9-01A-11R-A405-07	10.9409928621432	TCGA-VD-A8K9	0	1424	High	Alive
TCGA-VD-A8KG-01A-11R-A405-07	10.9543514790187	TCGA-VD-A8KG	0	19	High	Alive
TCGA-WC-A87T-01A-11R-A405-07	11.0228427144547	TCGA-WC-A87T	0	2600	High	Alive
TCGA-VD-A8KH-01A-11R-A405-07	11.0384105965734	TCGA-VD-A8KH	0	1158	High	Alive
TCGA-VD-A8KA-01B-11R-A405-07	11.3236162997687	TCGA-VD-A8KA	0	1178	High	Alive
TCGA-VD-AA8R-01A-11R-A405-07	11.3773025128242	TCGA-VD-AA8R	0	6	High	Alive
TCGA-V4-A9F2-01A-11R-A405-07	11.3866224187556	TCGA-V4-A9F2	0	734	High	Alive
TCGA-V4-A9EZ-01A-11R-A405-07	11.4291506116393	TCGA-V4-A9EZ	0	599	High	Alive
TCGA-WC-A882-01A-11R-A405-07	11.6626830604941	TCGA-WC-A882	0	1112	High	Alive
TCGA-V4-A9E9-01A-11R-A405-07	11.6989808530653	TCGA-V4-A9E9	0	1246	High	Alive
TCGA-V4-A9EC-01A-11R-A405-07	11.8244455540585	TCGA-V4-A9EC	0	743	High	Alive
TCGA-V4-A9EW-01A-11R-A405-07	11.8508341467439	TCGA-V4-A9EW	0	1211	High	Alive
TCGA-VD-A8K7-01B-11R-A405-07	11.9318021146679	TCGA-VD-A8K7	0	1459	High	Alive
TCGA-V4-A9EA-01A-11R-A405-07	12.0067655531383	TCGA-V4-A9EA	0	1348	High	Alive
TCGA-V4-A9E5-01A-11R-A405-07	12.1109222177577	TCGA-V4-A9E5	0	2499	High	Alive
TCGA-WC-A881-01A-12R-A405-07	12.4063639376434	TCGA-WC-A881	0	1065	High	Alive
TCGA-VD-AA8Q-01A-11R-A405-07	12.4142499571454	TCGA-VD-AA8Q	1	636	High	Dead
TCGA-WC-A87W-01A-11R-A405-07	12.4293584067588	TCGA-WC-A87W	0	1703	High	Alive
