# Supplementary material for: Loss of EHMT2 enhances NK cell-driven anti-tumor immunity through TGF-β1 suppression
Source: EMBO Mol Med. 2025 Dec 9;18(1):232–74. doi: 10.1038/s44321-025-00357-6 (PMC12808752; doi:10.1038/s44321-025-00357-6)
Supplement: Supplementary file 7 — Source data Fig. 2 [file 44321_2025_357_MOESM7_ESM.zip › Figure 2/2F/Figure 2F.xlsx]

## Sheet: Figure 2F
AZGP1	CT1	CT2	CT3	Avg.CT	Average actin CT	DeltA CT	Delta Delta CT	Fold Change	SEM	N					IgG			Anti-EHMT2
IgG	17.939	16.833	17.313	17.3617	28.3717	-11.01	0	1	0.212671	3					Fold Change	SEM	N	Fold Change	SEM	N
EHMT2 antibody	16.2417	15.9637	16.2637	16.1563	28.4753	-12.319	-1.309	2.4777	0.16361	3				ACTINB	1	0.0921905	3	0.930665	0.102091	3
									0					AZGP1	1	0.212671	3	2.4777	0.129857	3
ACTINB	CT1	CT2	CT3	Avg.CT	Average actin CT	Delta Delta CT	Fold Change	SEM	N
IgG	28.131	28.4	28.584	28.3717	28.3717	0	1	0.0921905	3
EHMT2 antibody	28.227	28.742	28.457	28.4753	28.4753	0.103667	0.930665	0.102091	3
AZGP1	CT1	CT2	CT3	average actin CT	Delta CT1	Delta CT2	Delta CT3	Delta Delta CT1	Delta Delta CT2	Delta Delta CT3	avg.Delta Delta CT	SD	Real stdev.	SEM
IgG	17.939	16.833	17.313	28.3717	-10.4327	-11.5387	-11.0587	1382.12	2974.98	2133	2163.37	796.867	0.368346	0.212671
EHMT2 antibody	16.2417	15.9637	16.2637	28.4753	-12.2337	-12.5117	-12.2117	4816.16	5839.65	4743.27	5133.03	613.04	0.283373	0.16361
ACTINB
IgG	28.131	28.4	28.584	28.3717	-0.240667	0.0283333	0.212333	1.18154	0.980552	0.86314	1.00841	0.161017	0.159674	0.0921905
EHMT2 antibody	28.227	28.742	28.457	28.4753	-0.248333	0.266667	-0.0183333	1.18783	0.831238	1.01279	1.01062	0.178308	0.176821	0.102091
