# Supplementary material for: Loss of EHMT2 enhances NK cell-driven anti-tumor immunity through TGF-β1 suppression
Source: EMBO Mol Med. 2025 Dec 9;18(1):232–74. doi: 10.1038/s44321-025-00357-6 (PMC12808752; doi:10.1038/s44321-025-00357-6)
Supplement: Supplementary file 7 — Source data Fig. 2 [file 44321_2025_357_MOESM7_ESM.zip › Figure 2/2C/Figure 2C.xlsx]

## Sheet: Figure 2C
Mel92.1	ACTIN	CT1	CT2	CT3	Average. CT
	DMSO	21.525	21.387	20.562	21.158
	UNC0642	12.39	14.595	15.34	14.1083
	A366	17.883	17.614	17.969	17.822
	AZGP1	CT1	CT2	CT3	Average. CT	Average Actin CT	Delta CT	Delta Delta Ct	Fold Change	SEM	N					DMSO			UNC0642			A366
Mel92.1	DMSO	33.927	33.871	33.953	33.917	21.158	12.759	0	1	0.0112153	3			Mel 92.1		Fold Change	SEM	N	Fold Change	SEM	N	Fold Change	SEM	N
	UNC0642	25.742	25.657	25.71	25.703	14.1083	11.5947	-1.16433	2.2413	0.0257175	3				AZGP1	1	0.0112153	3	2.2413	0.0257175	3	4.12578	0.0641219	3
	A366	28.575	28.564	28.47	28.5363	17.822	10.7143	-2.04467	4.12578	0.0641219	3				BANCR	1	0.0581443	3	0.295453	0.0309218	3	5.99461	0.21784	3
	BANCR				#DIV/0!				1	0	3				BST2	1	0.0286934	3	5.55197	0.0983941	3	4.73052	0.0899252	3
Mel92.1	DMSO	31.416	31.446	31.141	31.3343	21.158	10.1763	0	1	0.0581443	3				KRT23	1	0.0200072	3	0.0326675	0.00727357	3	0.0259702	0.00816549	3
	UNC0642	26.3	25.714	26.117	26.0437	14.1083	11.9353	1.759	0.295453	0.0309218	3				LINC00426	1	0.158388	3	0.0687419	0.0126531	3	0.390213	0.062828	3
	A366	25.44	25.507	25.297	25.4147	17.822	7.59267	-2.58367	5.99461	0.21784	3				NOX5	1	0.0984742	3	0.0248548	0.00754614	3	0.188548	0.00445202	3
	BST2				#DIV/0!				1	0	3				SERPINA1	1	0.064565	3	0.0113986	0.000911837	3	0.115824	0.0392824	3
Mel92.1	DMSO	36.351	36.27	36.164	36.2617	21.158	15.1037	0	1	0.0286934	3				SLAMF7	1	0.0415495	3	0.436181	0.0197808	3	1.57607	0.0484364	3
	UNC0642	26.706	26.807	26.704	26.739	14.1083	12.6307	-2.473	5.55197	0.0983941	3
	A366	30.732	30.614	30.705	30.6837	17.822	12.8617	-2.242	4.73052	0.0899252	3
	KRT23				#DIV/0!				1	0	3
Mel92.1	DMSO	35.753	35.653	35.653	35.6863	21.158	14.5283	0	1	0.0200072	3
	UNC0642	34.348	33.045	33.325	33.5727	14.1083	19.4643	4.936	0.0326675	0.00727357	3
	A366	37.496	36.799	38.557	37.6173	17.822	19.7953	5.267	0.0259702	0.00816549	3
	LINC00426				#DIV/0!				1	0	3
Mel92.1	DMSO	30.892	31.386	31.651	31.3097	21.158	10.1517	0	1	0.158388	3
	UNC0642	27.926	28.696	27.746	28.1227	14.1083	14.0143	3.86267	0.0687419	0.0126531	3
	A366	29.744	29.321	28.929	29.3313	17.822	11.5093	1.35767	0.390213	0.062828	3
	NOX5				#DIV/0!				1	0	3
Mel92.1	DMSO	34.25	34.708	34.724	34.5607	21.158	13.4027	0	1	0.0984742	3
	UNC0642	32.056	33.827	32.641	32.8413	14.1083	18.733	5.33033	0.0248548	0.00754614	3
	A366	33.554	33.665	33.676	33.6317	17.822	15.8097	2.407	0.188548	0.00445202	3
	SERPINA1				#DIV/0!				1	0	3
Mel92.1	DMSO	28.392	28.363	28.776	28.5103	21.158	7.35233	0	1	0.064565	3
	UNC0642	27.634	27.946	28.167	27.9157	14.1083	13.8073	6.455	0.0113986	0.000911837	3
	A366	27.645	27.384	29.824	28.2843	17.822	10.4623	3.11	0.115824	0.0392824	3
	SLAMF7				#DIV/0!				1	0	3
Mel92.1	DMSO	26.372	26.456	26.544	26.4573	21.158	5.29933	0	1	0.0415495	3
	UNC0642	20.646	20.669	20.499	20.6047	14.1083	6.49633	1.197	0.436181	0.0197808	3
	A366	22.509	22.393	22.493	22.465	17.822	4.643	-0.656333	1.57607	0.0484364	3
				Standerd Error of the mean(SEM) Calculation
	AZGP1	CT1	CT2	CT3	avg. actin	Delta CT1	Delta CT2	Delta CT3	Delta Delta CT1	Delta Delta CT2	Delta Delta CT3	Average Delta Delta CT	STDEV	R. STDEV	SEM
Mel92.1	DMSO	33.927	33.871	33.953	21.158	12.769	12.713	12.795	0.000143268	0.000148938	0.000140709	0.000144305	4.21154e-06	0.029185	0.0112153
	UNC0642	25.742	25.657	25.71	14.1083	11.6337	11.5487	11.6017	0.000314715	0.000333814	0.000321774	0.000323434	9.65736e-06	0.0669234	0.0257175
	A366	28.575	28.564	28.47	17.822	10.753	10.742	10.648	0.000579461	0.000583896	0.000623207	0.000595522	2.40788e-05	0.166861	0.0641219
	BANCR
Mel92.1	DMSO	31.416	31.446	31.141	21.158	10.258	10.288	9.983	0.000816647	0.000799841	0.000988138	0.000868208	0.000104201	0.120019	0.0581443
	UNC0642	26.3	25.714	26.117	14.1083	12.1917	11.6057	12.0087	0.000213768	0.000320883	0.000242678	0.00025911	5.54155e-05	0.0638274	0.0309218
	A366	25.44	25.507	25.297	17.822	7.618	7.685	7.475	0.00509042	0.00485942	0.00562083	0.00519022	0.000390396	0.449656	0.21784
	BST2
Mel92.1	DMSO	36.351	36.27	36.164	21.158	15.193	15.112	15.006	2.66963e-05	2.82381e-05	3.03909e-05	2.84418e-05	1.85571e-06	0.065246	0.0286934
	UNC0642	26.706	26.807	26.704	14.1083	12.5977	12.6987	12.5957	0.000161333	0.000150425	0.000161557	0.000157772	6.36352e-06	0.223738	0.0983941
	A366	30.732	30.614	30.705	17.822	12.91	12.792	12.883	0.000129928	0.000141002	0.000132382	0.000134437	5.8158e-06	0.204481	0.0899252
	KRT23
Mel92.1	DMSO	35.753	35.653	35.653	21.158	14.595	14.495	14.495	4.0408e-05	4.33082e-05	4.33082e-05	4.23415e-05	1.67444e-06	0.0395462	0.0200072
	UNC0642	34.348	33.045	33.325	14.1083	20.2397	18.9367	19.2167	8.07706e-07	1.99295e-06	1.64137e-06	1.48067e-06	6.08741e-07	0.0143769	0.00727357
	A366	37.496	36.799	38.557	17.822	19.674	18.977	20.735	1.19546e-06	1.938e-06	5.72985e-07	1.23548e-06	6.83387e-07	0.0161399	0.00816549
	LINC00426
Mel92.1	DMSO	30.892	31.386	31.651	21.158	9.734	10.228	10.493	0.00117429	0.000833806	0.000693893	0.000900662	0.000247076	0.274328	0.158388
	UNC0642	27.926	28.696	27.746	14.1083	13.8177	14.5877	13.6377	6.92577e-05	4.06139e-05	7.84609e-05	6.27775e-05	1.97381e-05	0.0219151	0.0126531
	A366	29.744	29.321	28.929	17.822	11.922	11.499	11.107	0.000257704	0.000345506	0.000453377	0.000352196	9.80083e-05	0.108818	0.062828
	NOX5
Mel92.1	DMSO	34.25	34.708	34.724	21.158	13.092	13.55	13.566	0.000114529	8.33765e-05	8.24569e-05	9.34541e-05	1.82571e-05	0.195359	0.0984742
	UNC0642	32.056	33.827	32.641	14.1083	17.9477	19.7187	18.5327	3.95561e-06	1.15902e-06	2.63701e-06	2.58388e-06	1.39906e-06	0.0149705	0.00754614
	A366	33.554	33.665	33.676	17.822	15.732	15.843	15.854	1.83737e-05	1.7013e-05	1.68838e-05	1.74235e-05	8.25405e-07	0.00883219	0.00445202
	SERPINA1
Mel92.1	DMSO	28.392	28.363	28.776	21.158	7.234	7.205	7.618	0.00664277	0.00677765	0.00509042	0.00617028	0.000937613	0.151956	0.064565
	UNC0642	27.634	27.946	28.167	14.1083	13.5257	13.8377	14.0587	8.47947e-05	6.83042e-05	5.8603e-05	7.05673e-05	1.32417e-05	0.00214605	0.000911837
	A366	27.645	27.384	29.824	17.822	9.823	9.562	12.002	0.00110403	0.00132297	0.000243802	0.00089027	0.000570459	0.0924528	0.0392824
	SLAMF7
Mel92.1	DMSO	26.372	26.456	26.544	21.158	5.214	5.298	5.386	0.026942	0.0254181	0.023914	0.0254247	0.001514	0.0595483	0.0415495
	UNC0642	20.646	20.669	20.499	14.1083	6.53767	6.56067	6.39067	0.0107638	0.0105936	0.0119184	0.0110919	0.000720783	0.0283497	0.0197808
	A366	22.509	22.393	22.493	17.822	4.687	4.571	4.671	0.0388215	0.0420719	0.0392544	0.0400493	0.00176495	0.0694186	0.0484364
