# Supplementary material for: Loss of EHMT2 enhances NK cell-driven anti-tumor immunity through TGF-β1 suppression
Source: EMBO Mol Med. 2025 Dec 9;18(1):232–74. doi: 10.1038/s44321-025-00357-6 (PMC12808752; doi:10.1038/s44321-025-00357-6)
Supplement: Supplementary file 7 — Source data Fig. 2 [file 44321_2025_357_MOESM7_ESM.zip › Figure 2/2D/Figure 2D.xlsx]

## Sheet: Figure 2D
	Actin	CT1	CT2	CT3	Average Actin CT
MP41	DMSO	15.351	15.55	12.316	14.4057
	UNC0642	16.203	13.668	16.658	15.5097
	A366	15.665	15.556	16.895	16.0387
	AZGP1	CT1	CT2	CT3	Average CT	Average Actin CT	Delta CT	Delta Delta Ct	Fold Change	SEM	N
MP41	DMSO	26.3	26.376	26.17	26.282	14.4057	11.8763	0	1	0.0420388	3
	UNC0642	25.054	24.755	24.728	24.8457	15.5097	9.336	-2.54033	5.81723	0.406715	3
	A366	24.678	24.645	24.183	24.502	16.0387	8.46333	-3.413	10.6516	1.24948	3
	BANCR				#DIV/0!				1	0	3
MP41	DMSO	24.618	24.602	24.654	24.6247	14.4057	10.219	0	1	0.0106235	3
	UNC0642	23.445	23.823	23.925	23.731	15.5097	8.22133	-1.99767	3.99354	0.423186	3
	A366	23.123	23.269	24.178	23.5233	16.0387	7.48467	-2.73433	6.65451	1.39898	3
	BST2				#DIV/0!				1	0	3
MP41	DMSO	26.624	26.498	25.775	26.299	14.4057	11.8933	0	1	0.195186	3
	UNC0642	25.178	25.14	24.92	25.0793	15.5097	9.56967	-2.32367	5.00603	0.276738	3				MP41
	A366	27.452	27.347	27.44	27.413	16.0387	11.3743	-0.519	1.43296	0.0321761	3
	KRT23				#DIV/0!				1	0	3					DMSO			A366			UNC0642
MP41	DMSO	33.497	36.668	36.864	35.6763	14.4057	21.2707	0	1	0.741861	3					Fold Change	SEM	N	Fold Change	SEM	N	Fold Change	SEM	N
	UNC0642	35.253	34.92	35.228	35.1337	15.5097	19.624	-1.64667	3.13109	0.132423	3				AZGP1	1	0.0420388	3	10.6516	1.24948	3	5.81723	0.406715	3
	A366	36.259	36.486	36.888	36.5443	16.0387	20.5057	-0.765	1.69937	0.116439	3				BANCR	1	0.0106235	3	6.65451	1.39898	3	3.99354	0.423186	3
	LINC00426				#DIV/0!				1	0	3				BST2	1	0.195186	3	1.43296	0.0321761	3	5.00603	0.276738	3
MP41	DMSO	27.877	28.745	27.831	28.151	14.4057	13.7453	0	1	0.181818	3				KRT23	1	0.741861	3	1.69937	0.116439	3	3.13109	0.132423	3
	UNC0642	27.704	27.301	27.575	27.5267	15.5097	12.017	-1.72833	3.31345	0.26969	3				LINC00426	1	0.181818	3	4.69568	0.20906	3	3.31345	0.26969	3
	A366	27.578	27.652	27.428	27.5527	16.0387	11.514	-2.23133	4.69568	0.20906	3				NOX5	1	0.0777357	3	3.93401	0.237476	3	6.37754	0.212504	3
	NOX5				#DIV/0!				1	0	3				SERPINA1	1	0.0531287	3	3.64268	0.135524	3	4.31991	0.0348153	3
MP41	DMSO	32.043	31.853	32.243	32.0463	14.4057	17.6407	0	1	0.0777357	3				SLAMF7	1	0.139432	3	12.6728	0.414085	3	3.42713	0.183033	3
	UNC0642	30.556	30.39	30.486	30.4773	15.5097	14.9677	-2.673	6.37754	0.212504	3
	A366	31.865	31.684	31.561	31.7033	16.0387	15.6647	-1.976	3.93401	0.237476	3
	SERPINA1				#DIV/0!				1	0	3
MP41	DMSO	29.152	29.141	29.383	29.2253	14.4057	14.8197	0	1	0.0531287	3
	UNC0642	28.202	28.212	28.241	28.2183	15.5097	12.7087	-2.111	4.31991	0.0348153	3
	A366	29.085	28.996	28.899	28.9933	16.0387	12.9547	-1.865	3.64268	0.135524	3
	SLAMF7				#DIV/0!				1	0	3
MP41	DMSO	27.017	27.567	26.854	27.146	14.4057	12.7403	0	1	0.139432	3
	UNC0642	26.36	26.431	26.628	26.473	15.5097	10.9633	-1.777	3.42713	0.183033	3
	A366	25.022	25.177	25.147	25.1153	16.0387	9.07667	-3.66367	12.6728	0.414085	3
				Standerd Error of the mean(SEM) Calculation
	AZGP1	CT1	CT2	CT3	avg. actin	Delta CT1	Delta CT2	Delta CT3	Delta Delta CT1	Delta Delta CT2	Delta Delta CT3	Average Delta Delta CT	STDEV	R. STDEV	SEM
MP41	DMSO	26.3	26.376	26.17	14.4057	11.8943	11.9703	11.7643	0.000262693	0.000249213	0.000287464	0.000266457	1.9401e-05	0.0728111	0.0420388
	UNC0642	25.054	24.755	24.728	15.5097	9.54433	9.24533	9.21833	0.00133927	0.0016477	0.00167882	0.00155526	0.0001877	0.70443	0.406715
	A366	24.678	24.645	24.183	16.0387	8.63933	8.60633	8.14433	0.00250785	0.00256588	0.00353436	0.00286936	0.000576639	2.1641	1.24948
	BANCR														0
MP41	DMSO	24.618	24.602	24.654	14.4057	10.2123	10.1963	10.2483	0.00084291	0.00085231	0.000822137	0.000839119	1.54398e-05	0.0184	0.0106235
	UNC0642	23.445	23.823	23.925	15.5097	7.93533	8.31333	8.41533	0.00408533	0.00314367	0.00292909	0.00338603	0.00061504	0.732959	0.423186
	A366	23.123	23.269	24.178	16.0387	7.08433	7.23033	8.13933	0.00736891	0.00665967	0.00354664	0.0058584	0.00203322	2.42303	1.39898
	BST2														0
MP41	DMSO	26.624	26.498	25.775	14.4057	12.2183	12.0923	11.3693	0.000209853	0.000229005	0.000377998	0.000272285	9.20494e-05	0.338062	0.195186
	UNC0642	25.178	25.14	24.92	15.5097	9.66833	9.63033	9.41033	0.00122897	0.00126177	0.00146963	0.00132012	0.000130509	0.47931	0.276738
	A366	27.452	27.347	27.44	16.0387	11.4133	11.3083	11.4013	0.000366644	0.000394323	0.000369706	0.000376891	1.51742e-05	0.0557291	0.0321761
	KRT23														0
MP41	DMSO	33.497	36.668	36.864	14.4057	19.0913	22.2623	22.4583	1.79034e-06	1.98779e-07	1.73527e-07	7.20883e-07	9.26265e-07	1.2849	0.741861
	UNC0642	35.253	34.92	35.228	15.5097	19.7433	19.4103	19.7183	1.13937e-06	1.43518e-06	1.15928e-06	1.24461e-06	1.65339e-07	0.229357	0.132423
	A366	36.259	36.486	36.888	16.0387	20.2203	20.4473	20.8493	8.18603e-07	6.99422e-07	5.29328e-07	6.82451e-07	1.45382e-07	0.201672	0.116439
	LINC00426														0
MP41	DMSO	27.877	28.745	27.831	14.4057	13.4713	14.3393	13.4253	8.8049e-05	4.82426e-05	9.09017e-05	7.57311e-05	2.38484e-05	0.31491	0.181818
	UNC0642	27.704	27.301	27.575	15.5097	12.1943	11.7913	12.0653	0.000213373	0.000282134	0.000233331	0.000242946	3.53742e-05	0.467103	0.26969
	A366	27.578	27.652	27.428	16.0387	11.5393	11.6133	11.3893	0.000335981	0.000319182	0.000372794	0.000342652	2.74217e-05	0.362092	0.20906
	NOX5														0
MP41	DMSO	32.043	31.853	32.243	14.4057	17.6373	17.4473	17.8373	4.90494e-06	5.59538e-06	4.27e-06	4.92344e-06	6.62883e-07	0.134638	0.0777357
	UNC0642	30.556	30.39	30.486	15.5097	15.0463	14.8803	14.9763	2.95531e-05	3.31569e-05	3.10223e-05	3.12441e-05	1.81211e-06	0.368057	0.212504
	A366	31.865	31.684	31.561	16.0387	15.8263	15.6453	15.5223	1.72107e-05	1.95113e-05	2.12477e-05	1.93232e-05	2.02505e-06	0.411309	0.237476
	SERPINA1														0
MP41	DMSO	29.152	29.141	29.383	14.4057	14.7463	14.7353	14.9773	3.63841e-05	3.66626e-05	3.10008e-05	3.46825e-05	3.19144e-06	0.0920188	0.0531287
	UNC0642	28.202	28.212	28.241	15.5097	12.6923	12.7023	12.7313	0.000151087	0.000150043	0.000147057	0.000149396	2.09136e-06	0.0603	0.0348153
	A366	29.085	28.996	28.899	16.0387	13.0463	12.9573	12.8603	0.000118212	0.000125734	0.000134479	0.000126142	8.14096e-06	0.234728	0.135524
	SLAMF7														0
MP41	DMSO	27.017	27.567	26.854	14.4057	12.6113	13.1613	12.4483	0.000159812	0.000109155	0.000178928	0.000149298	3.60551e-05	0.241497	0.139432
	UNC0642	26.36	26.431	26.628	15.5097	10.8503	10.9213	11.1183	0.000541657	0.000515645	0.00044983	0.000502377	4.73295e-05	0.317013	0.183033
	A366	25.022	25.177	25.147	16.0387	8.98333	9.13833	9.10833	0.00197582	0.00177455	0.00181183	0.00185407	0.000107076	0.717195	0.414085
