# Supplementary material for: Loss of EHMT2 enhances NK cell-driven anti-tumor immunity through TGF-β1 suppression
Source: EMBO Mol Med. 2025 Dec 9;18(1):232–74. doi: 10.1038/s44321-025-00357-6 (PMC12808752; doi:10.1038/s44321-025-00357-6)
Supplement: Supplementary file 7 — Source data Fig. 2 [file 44321_2025_357_MOESM7_ESM.zip › Figure 2/2J/Figure 2J.xlsx]

## Sheet: Sheet1
					Figure 2J
Mel92.1	Vector						AZGP1-V5
	Replicate 1	Replicate 2	Replicate 3	Replicate 4	Replicate 5	Replicate 6	Replicate 1	Replicate 2	Replicate 3	Replicate 4	Replicate 5	Replicate 6
	0.225182	1.20581	0.973366	1.57627	1.2276	0.791768	1.48604	1.46233	1.32005	1.44652	1.9366	1.84965
MP41	Vector						AZGP1-V5
	Replicate 1	Replicate 2	Replicate 3	Replicate 4	Replicate 5	Replicate 6	Replicate 1	Replicate 2	Replicate 3	Replicate 4	Replicate 5	Replicate 6
	0.96523	1.08864	1.09745	0.86239	1.00637	0.979922	1.55609	1.41343	1.09319	1.80064	1.74532	1.33483
Mel92.1		Mean	SEM	Replicates
	Vector	1	0.188953	6
	AZGP1-V5	1.58353	0.101322	6
MP41		Mean	SEM	Replicates
	Vector	1	0.0355707	6
	AZGP1-V5	1.49058	0.108565	6
