# Supplementary material for: Loss of EHMT2 enhances NK cell-driven anti-tumor immunity through TGF-β1 suppression
Source: EMBO Mol Med. 2025 Dec 9;18(1):232–74. doi: 10.1038/s44321-025-00357-6 (PMC12808752; doi:10.1038/s44321-025-00357-6)
Supplement: Supplementary file 7 — Source data Fig. 2 [file 44321_2025_357_MOESM7_ESM.zip › Figure 2/2K/Figure 2K.xlsx]

## Sheet: Sheet1
				Figure 2K
Mel92.1 Cell line	DMSO						UNC0642
	Replicate 1	Replicate 2	Replicate 3	Replicate 4	Replicate 5		Replicate 1	Replicate 2	Replicate 3	Replicate 4	Replicate 5
NS ShRNA	0.793599	1.49249	0.930764	0.911169	0.871979		1.61439	2.01055	1.75304	1.92637	1.98579
AZGP1 ShRNA#1	0.760697	0.633914	1.53328	1.0103	1.06181		0.904473	1.21475	0.954234	0.919108	1.20011
AZGP1 ShRNA#2	1.02864	0.775656	1.10979	1.10979	0.976134		1.05311	0.943864	1.09243	1.43764	1.1405
MP41 Cell line	DMSO						UNC0642
	Replicate 1	Replicate 2	Replicate 3	Replicate 4	Replicate 5	Replicate 6	Replicate 1	Replicate 2	Replicate 3	Replicate 4	Replicate 5	Replicate 6
NS ShRNA	0.900277	0.628809	1.0831	1.19391	0.950139	1.24377	2.11983	1.60428	1.53149	1.69526	1.71952	1.7741
AZGP1 ShRNA#1	1.4125	1.5975	0.1925	1.7425	0.8725	0.1825	1.39023	1.7706	1.14915	1.50809	1.10629	0.993789
AZGP1 ShRNA#2	1.8252	1.2334	0.65332	1.29199	0.0556641	0.94043	1.10332	0.968224	1.13549	0.92319	1.59226	1.43143
		DMSO			UNC0642
Mel92.1		Mean	SEM	Replicates	Mean	SEM	Replicates
	NS ShRNA	1	0.125347	5	1.85803	0.0757128	5
	AZGP1 ShRNA#1	1	0.154859	5	1.03853	0.0694638	5
	AZGP1 ShRNA#2	1	0.0615752	5	1.13351	0.0826657	5
		DMSO			UNC0642
MP41		Mean	SEM	Replicates	Mean	SEM	Replicates
	NS ShRNA	1	0.0920586	6	1.74075	0.0836323	6
	AZGP1 ShRNA#1	1	0.283787	6	1.31969	0.118996	6
	AZGP1 ShRNA#2	1	0.247448	6	1.19232	0.108177	6
