# Supplementary material for: Loss of EHMT2 enhances NK cell-driven anti-tumor immunity through TGF-β1 suppression
Source: EMBO Mol Med. 2025 Dec 9;18(1):232–74. doi: 10.1038/s44321-025-00357-6 (PMC12808752; doi:10.1038/s44321-025-00357-6)
Supplement: Supplementary file 8 — Source data Fig. 3 [file 44321_2025_357_MOESM8_ESM.zip]

Archive with 74 entries (59 files):
- Figure 3/
- __MACOSX/._Figure 3
- Figure 3/3K/
- __MACOSX/Figure 3/._3K
- Figure 3/3L/
- __MACOSX/Figure 3/._3L
- Figure 3/3E/
- __MACOSX/Figure 3/._3E
- Figure 3/3B/
- __MACOSX/Figure 3/._3B
- Figure 3/3C/
- __MACOSX/Figure 3/._3C
- Figure 3/3D/
- __MACOSX/Figure 3/._3D
- Figure 3/3J/
- __MACOSX/Figure 3/._3J
- Figure 3/.DS_Store
- __MACOSX/Figure 3/._.DS_Store
- Figure 3/3H/
- __MACOSX/Figure 3/._3H
- Figure 3/3A/
- __MACOSX/Figure 3/._3A
- Figure 3/3F/
- __MACOSX/Figure 3/._3F
- Figure 3/3G/
- __MACOSX/Figure 3/._3G
- Figure 3/3I/
- __MACOSX/Figure 3/._3I
- Figure 3/3K/Figure 3K.xlsx
- __MACOSX/Figure 3/3K/._Figure 3K.xlsx
- Figure 3/3L/Figure 3L.xlsx
- __MACOSX/Figure 3/3L/._Figure 3L.xlsx
- Figure 3/3E/Figure 3E.xlsx
- __MACOSX/Figure 3/3E/._Figure 3E.xlsx
- Figure 3/3B/.DS_Store
- __MACOSX/Figure 3/3B/._.DS_Store
- Figure 3/3B/Figure 3B-Mel92.1 and MP41 Western blots.tif
- __MACOSX/Figure 3/3B/._Figure 3B-Mel92.1 and MP41 Western blots.tif
- Figure 3/3C/Figure 3C-Mel92.1 and MP41 Western blots.tif
- __MACOSX/Figure 3/3C/._Figure 3C-Mel92.1 and MP41 Western blots.tif
- Figure 3/3C/.DS_Store
- __MACOSX/Figure 3/3C/._.DS_Store
- Figure 3/3D/.DS_Store
- __MACOSX/Figure 3/3D/._.DS_Store
- Figure 3/3D/Figure 3D-Mel92.1 and MP41 Western blots.tif
- __MACOSX/Figure 3/3D/._Figure 3D-Mel92.1 and MP41 Western blots.tif
- Figure 3/3J/Figure 3J.xlsx
- __MACOSX/Figure 3/3J/._Figure 3J.xlsx
- Figure 3/3H/.DS_Store
- __MACOSX/Figure 3/3H/._.DS_Store
- Figure 3/3H/Figure 3H-MP41 Western blots.tif
- __MACOSX/Figure 3/3H/._Figure 3H-MP41 Western blots.tif
- Figure 3/3A/MP41/
- __MACOSX/Figure 3/3A/._MP41
- Figure 3/3A/.DS_Store
- __MACOSX/Figure 3/3A/._.DS_Store
- Figure 3/3A/Mel92.1/
- __MACOSX/Figure 3/3A/._Mel92.1
- Figure 3/3F/Figure 3F-Mel92.1 Western blot.tif
- __MACOSX/Figure 3/3F/._Figure 3F-Mel92.1 Western blot.tif
- Figure 3/3F/.DS_Store
- __MACOSX/Figure 3/3F/._.DS_Store
- Figure 3/3G/Figure 3G.xlsx
- __MACOSX/Figure 3/3G/._Figure 3G.xlsx
- Figure 3/3I/Figure 3I.xlsx
- __MACOSX/Figure 3/3I/._Figure 3I.xlsx
- Figure 3/3A/MP41/.DS_Store
- __MACOSX/Figure 3/3A/MP41/._.DS_Store
- Figure 3/3A/MP41/Figure 3A-MP41 Western blots.tif
- __MACOSX/Figure 3/3A/MP41/._Figure 3A-MP41 Western blots.tif
- Figure 3/3A/Mel92.1/.DS_Store
- __MACOSX/Figure 3/3A/Mel92.1/._.DS_Store
- Figure 3/3A/Mel92.1/Figure 3A-Mel92.1 Western blots.tif
- __MACOSX/Figure 3/3A/Mel92.1/._Figure 3A-Mel92.1 Western blots.tif
