# Supplementary material for: Loss of EHMT2 enhances NK cell-driven anti-tumor immunity through TGF-β1 suppression
Source: EMBO Mol Med. 2025 Dec 9;18(1):232–74. doi: 10.1038/s44321-025-00357-6 (PMC12808752; doi:10.1038/s44321-025-00357-6)
Supplement: Supplementary file 8 — Source data Fig. 3 [file 44321_2025_357_MOESM8_ESM.zip › Figure 3/3K/Figure 3K.xlsx]

## Sheet: Sheet1
					Figure 3K
		NK cells+Vector(CM)					NK cells+AZGP1-V5(CM)					NK cells+TGF-β1-V5(CM)
		Replicate 1	Replicate 2	Replicate 3	Replicate 4	Replicate 5	Replicate 1	Replicate 2	Replicate 3	Replicate 4	Replicate 5	Replicate 1	Replicate 2	Replicate 3	Replicate 4	Replicate 5
		0.916201	0.664804	1.2095	1.3352	0.874302	1.8273	1.79501	1.36711	1.49629	1.30252	0.842307	0.626594	0.42629	0.54185	0.796083
Mel92.1
		Mean	SEM	Replicates
	NK cells+Vector(CM)	1	0.120715	5
	NK cells+AZGP1-V5(CM)	1.55765	0.108218	5
	NK cells+TGF-β1-V5(CM)	0.646625	0.0776412	5
