# Supplementary material for: Loss of EHMT2 enhances NK cell-driven anti-tumor immunity through TGF-β1 suppression
Source: EMBO Mol Med. 2025 Dec 9;18(1):232–74. doi: 10.1038/s44321-025-00357-6 (PMC12808752; doi:10.1038/s44321-025-00357-6)
Supplement: Supplementary file 8 — Source data Fig. 3 [file 44321_2025_357_MOESM8_ESM.zip › Figure 3/3L/Figure 3L.xlsx]

## Sheet: Sheet1
						Figure 3L
		CM+IgG						CM+Anti-TGFB1(1D11)
Mel92.1		Replicate 1	Replicate 2	Replicate 3	Replicate 4	Replicate 5	Replicate 6	Replicate 1	Replicate 2	Replicate 3	Replicate 4	Replicate 5	Replicate 6
		0.941176	1.05992	0.951072	0.990654	1.05003	1.00715	1.42716	1.15668	1.23255	1.31501	1.46344	1.3315
MP41		CM+IgG						CM+Anti-TGFB1(1D11)
		Replicate 1	Replicate 2	Replicate 3	Replicate 4	Replicate 5	Replicate 6	Replicate 1	Replicate 2	Replicate 3	Replicate 4	Replicate 5	Replicate 6
		1.15948	0.852558	1.21966	1.02106	0.924774	0.822467	1.77733	1.72919	1.73521	1.62086	1.68104	1.77733
Mel92.1		Mean	SEM	Replicates
	CM+IgG	1	0.0200756	6
	CM+Anti-TGFB1(1D11)	1.32106	0.0471018	6
MP41		Mean	SEM	Replicates
	CM+IgG	1	0.0666074	6
	CM+Anti-TGFB1(1D11)	1.72016	0.0246594	6
