# Supplementary material for: Loss of EHMT2 enhances NK cell-driven anti-tumor immunity through TGF-β1 suppression
Source: EMBO Mol Med. 2025 Dec 9;18(1):232–74. doi: 10.1038/s44321-025-00357-6 (PMC12808752; doi:10.1038/s44321-025-00357-6)
Supplement: Supplementary file 8 — Source data Fig. 3 [file 44321_2025_357_MOESM8_ESM.zip › Figure 3/3E/Figure 3E.xlsx]

## Sheet: Sheet1
							Figure 3E
Mel92.1	NS ShRNA						TGF-β1 ShRNA# 1						TGF-β1 ShRNA# 2
	Replicate 1	Replicate 2	Replicate 3	Replicate 4	Replicate 5	Replicate 6	Replicate 1	Replicate 2	Replicate 3	Replicate 4	Replicate 5	Replicate 6	Replicate 1	Replicate 2	Replicate 3	Replicate 4	Replicate 5	Replicate 6
	1.25954	0.969466	1.0687	0.839695	1.08397	0.778626	2.65001	3.03421	2.60075	2.54164	2.40372	1.73383	2.62861	2.80554	2.23685	2.62861	2.32531	2.84345
MP41	NS ShRNA						TGF-β1 ShRNA# 1						TGF-β1 ShRNA# 2
	Replicate 1	Replicate 2	Replicate 3	Replicate 4	Replicate 5	Replicate 6	Replicate 1	Replicate 2	Replicate 3	Replicate 4	Replicate 5	Replicate 6	Replicate 1	Replicate 2	Replicate 3	Replicate 4	Replicate 5	Replicate 6
	0.84768	1.0857	0.766841	1.15981	1.04304	1.09693	1.47101	1.25339	1.22409	1.11529	1.11529	1.06925	1.58783	1.33057	1.36201	1.35058	1.29341	1.38774
		Mean	SEM	Replicates
Mel92.1	NS/TRC	1	0.0718404	6
	TGF-β1 ShRNA# 1	2.49403	0.174757	6
	TGF-β1 ShRNA# 2	2.57806	0.101279	6
		Mean	SEM	Replicates
MP41	NS/TRC	1	0.0637035	6
	TGF-β1 ShRNA# 1	1.20805	0.0599937	6
	TGF-β1 ShRNA# 2	1.38536	0.0425168	6
