# Supplementary material for: Loss of EHMT2 enhances NK cell-driven anti-tumor immunity through TGF-β1 suppression
Source: EMBO Mol Med. 2025 Dec 9;18(1):232–74. doi: 10.1038/s44321-025-00357-6 (PMC12808752; doi:10.1038/s44321-025-00357-6)
Supplement: Supplementary file 8 — Source data Fig. 3 [file 44321_2025_357_MOESM8_ESM.zip › Figure 3/3J/Figure 3J.xlsx]

## Sheet: Figure 3J
					Figure 3J
	NK cells+ DMSO(CM)						NK cells+ UNC0642(CM)
	Replicate 1	Replicate 2	Replicate 3	Replicate 4	Replicate 5	Replicate 6	Replicate 1	Replicate 2	Replicate 3	Replicate 4	Replicate 5	Replicate 6
	1.17571	0.954922	1.04324	0.76173	1.01012	1.05428	1.71665	1.23091	1.09844	1.01564	1.68353	2.16927
Mel92.1
	Average	SEM	Replicates
NK cells+ DMSO(CM)	1	0.0561652	6
NK cells+ UNC0642(CM)	1.48574	0.182208	6
