# Supplementary material for: Loss of EHMT2 enhances NK cell-driven anti-tumor immunity through TGF-β1 suppression
Source: EMBO Mol Med. 2025 Dec 9;18(1):232–74. doi: 10.1038/s44321-025-00357-6 (PMC12808752; doi:10.1038/s44321-025-00357-6)
Supplement: Supplementary file 8 — Source data Fig. 3 [file 44321_2025_357_MOESM8_ESM.zip › Figure 3/3G/Figure 3G.xlsx]

## Sheet: Sheet1
		Vector						TGF-β1-V5
		Replicate 1	Replicate 2	Replicate 3	Replicate 4	Replicate 5	Replicate 6	Replicate 1	Replicate 2	Replicate 3	Replicate 4	Replicate 5	Replicate 6
	DMSO	0.987454	0.850185	1.01845	1.07601	0.832472	1.23542	0.400978	0.352429	0.276909	0.212177	0.460316	0.363218
	UNC0642	1.79574	2.25925	2.1543	2.19803	2.13681	2.33796	0.6295	0.538047	0.400868	0.54262	0.579201	0.153946
	A366	1.28239	1.63034	1.61721	1.62378	1.71569	1.49247	-0.089942	0.524145	0.617188	0.626493	0.714884	0.552058
Mel92.1		Vector			TGF-β1-V5
		Mean	SEM	Replicates	Mean	SEM	Replicates
	DMSO	1	0.0611707	6	0.344338	0.0361062	6
	UNC0642	2.14701	0.0764374	6	0.47403	0.0711576	6
	A366	1.56031	0.0627698	6	0.490804	0.119289	6
