# Supplementary material for: Loss of EHMT2 enhances NK cell-driven anti-tumor immunity through TGF-β1 suppression
Source: EMBO Mol Med. 2025 Dec 9;18(1):232–74. doi: 10.1038/s44321-025-00357-6 (PMC12808752; doi:10.1038/s44321-025-00357-6)
Supplement: Supplementary file 8 — Source data Fig. 3 [file 44321_2025_357_MOESM8_ESM.zip › Figure 3/3I/Figure 3I.xlsx]

## Sheet: Sheet1
					Figure 3I
MP41		Vector						TGF-β1-V5
		Replicate 1	Replicate 2	Replicate 3	Replicate 4	Replicate 5	Replicate 6	Replicate 1	Replicate 2	Replicate 3	Replicate 4	Replicate 5	Replicate 6
	DMSO	0.955333	0.98268	1.05378	1.02644	0.949863	1.03191	0.571084	0.444002	1.04176	0.561671	0.693459	0.571084
	UNC0642	1.25985	1.21277	1.2464	1.11189	1.69026	1.3271	0.78715	0.807095	0.56377	0.523881	0.771195	0.854962
	A366	1.28017	1.25714	1.53352	1.28593	1.67747	1.49897	0.728921	0.574334	0.71926	0.580775	0.732142	0.690275
		Vector			TGF-β1-V5
MP41		Mean	SEM	Replicates	Mean	SEM	Replicates
	DMSO	1	0.0177219	6	0.647177	0.0852633	6
	UNC0642	1.30804	0.0816917	6	0.718009	0.0565142	6
	A366	1.4222	0.0705912	6	0.670951	0.0301603	6
