# Supplementary material for: Loss of EHMT2 enhances NK cell-driven anti-tumor immunity through TGF-β1 suppression
Source: EMBO Mol Med. 2025 Dec 9;18(1):232–74. doi: 10.1038/s44321-025-00357-6 (PMC12808752; doi:10.1038/s44321-025-00357-6)
Supplement: Supplementary file 9 — Source data Fig. 4 [file 44321_2025_357_MOESM9_ESM.zip]

Archive with 134 entries (108 files):
- Figure 4/
- __MACOSX/._Figure 4
- Figure 4/.DS_Store
- __MACOSX/Figure 4/._.DS_Store
- Figure 4/4E/
- __MACOSX/Figure 4/._4E
- Figure 4/4B/
- __MACOSX/Figure 4/._4B
- Figure 4/4K/
- __MACOSX/Figure 4/._4K
- Figure 4/4J/
- __MACOSX/Figure 4/._4J
- Figure 4/4C/
- __MACOSX/Figure 4/._4C
- Figure 4/4D/
- __MACOSX/Figure 4/._4D
- Figure 4/4A/
- __MACOSX/Figure 4/._4A
- Figure 4/4F/
- __MACOSX/Figure 4/._4F
- Figure 4/4H/
- __MACOSX/Figure 4/._4H
- Figure 4/4I/
- __MACOSX/Figure 4/._4I
- Figure 4/4G/
- __MACOSX/Figure 4/._4G
- Figure 4/4E/Figure 4E.xlsx
- __MACOSX/Figure 4/4E/._Figure 4E.xlsx
- Figure 4/4B/MP41/
- __MACOSX/Figure 4/4B/._MP41
- Figure 4/4B/.DS_Store
- __MACOSX/Figure 4/4B/._.DS_Store
- Figure 4/4B/Mel92.1/
- __MACOSX/Figure 4/4B/._Mel92.1
- Figure 4/4K/Figure 4K CD69 and CD49a panel Western blots.tif
- __MACOSX/Figure 4/4K/._Figure 4K CD69 and CD49a panel Western blots.tif
- Figure 4/4K/.DS_Store
- __MACOSX/Figure 4/4K/._.DS_Store
- Figure 4/4K/Figure 4K CD103 panel Western blots.tif
- __MACOSX/Figure 4/4K/._Figure 4K CD103 panel Western blots.tif
- Figure 4/4K/Figure 4K CD56 and CXCR6 panel Western blots.tif
- __MACOSX/Figure 4/4K/._Figure 4K CD56 and CXCR6 panel Western blots.tif
- Figure 4/4J/.DS_Store
- __MACOSX/Figure 4/4J/._.DS_Store
- Figure 4/4J/Figure 4J Western blots.tif
- __MACOSX/Figure 4/4J/._Figure 4J Western blots.tif
- Figure 4/4C/MP41/
- __MACOSX/Figure 4/4C/._MP41
- Figure 4/4C/.DS_Store
- __MACOSX/Figure 4/4C/._.DS_Store
- Figure 4/4C/Mel92.1/
- __MACOSX/Figure 4/4C/._Mel92.1
- Figure 4/4D/.DS_Store
- __MACOSX/Figure 4/4D/._.DS_Store
- Figure 4/4D/ULBP3 shRNA panel blots/
- __MACOSX/Figure 4/4D/._ULBP3 shRNA panel blots
- Figure 4/4D/MICB shRNA panel blots/
- __MACOSX/Figure 4/4D/._MICB shRNA panel blots
- Figure 4/4A/MP41 A366 treatment/
- Figure 4/4A/.DS_Store
- __MACOSX/Figure 4/4A/._.DS_Store
- Figure 4/4A/Mel92.1 UNC0642 treatment/
- Figure 4/4A/Mel92.1 A366 treatment/
- Figure 4/4A/MP41 UNC0642 treatment /
- Figure 4/4F/Figure 4F.xlsx
- __MACOSX/Figure 4/4F/._Figure 4F.xlsx
- Figure 4/4H/Figure 4H.xlsx
- __MACOSX/Figure 4/4H/._Figure 4H.xlsx
- Figure 4/4I/.DS_Store
- __MACOSX/Figure 4/4I/._.DS_Store
- Figure 4/4I/Figure 4I Western blots.tif
- __MACOSX/Figure 4/4I/._Figure 4I Western blots.tif
- Figure 4/4G/Figure 4G.xlsx
- __MACOSX/Figure 4/4G/._Figure 4G.xlsx
- Figure 4/4B/MP41/.DS_Store
- __MACOSX/Figure 4/4B/MP41/._.DS_Store
- Figure 4/4B/MP41/Figure 4B-MP41 Western blots.tif
- __MACOSX/Figure 4/4B/MP41/._Figure 4B-MP41 Western blots.tif
- Figure 4/4B/Mel92.1/.DS_Store
- __MACOSX/Figure 4/4B/Mel92.1/._.DS_Store
- Figure 4/4B/Mel92.1/Figure 4B-Mel92.1 Western blots.tif
- __MACOSX/Figure 4/4B/Mel92.1/._Figure 4B-Mel92.1 Western blots.tif
- Figure 4/4C/MP41/.DS_Store
- __MACOSX/Figure 4/4C/MP41/._.DS_Store
- Figure 4/4C/MP41/Figure 4C-MP41 Western blots.tif
- __MACOSX/Figure 4/4C/MP41/._Figure 4C-MP41 Western blots.tif
- Figure 4/4C/Mel92.1/.DS_Store
- __MACOSX/Figure 4/4C/Mel92.1/._.DS_Store
- Figure 4/4C/Mel92.1/Figure 4C-Mel92.1 Western blots.tif
- __MACOSX/Figure 4/4C/Mel92.1/._Figure 4C-Mel92.1 Western blots.tif
- Figure 4/4D/ULBP3 shRNA panel blots/MP41/
- __MACOSX/Figure 4/4D/ULBP3 shRNA panel blots/._MP41
- Figure 4/4D/ULBP3 shRNA panel blots/.DS_Store
- __MACOSX/Figure 4/4D/ULBP3 shRNA panel blots/._.DS_Store
- Figure 4/4D/ULBP3 shRNA panel blots/Mel92.1/
- __MACOSX/Figure 4/4D/ULBP3 shRNA panel blots/._Mel92.1
- Figure 4/4D/MICB shRNA panel blots/MP41/
- __MACOSX/Figure 4/4D/MICB shRNA panel blots/._MP41
- Figure 4/4D/MICB shRNA panel blots/.DS_Store
- __MACOSX/Figure 4/4D/MICB shRNA panel blots/._.DS_Store
- Figure 4/4D/MICB shRNA panel blots/Mel92.1/
- __MACOSX/Figure 4/4D/MICB shRNA panel blots/._Mel92.1
- Figure 4/4A/MP41 A366 treatment/.DS_Store
- __MACOSX/Figure 4/4A/MP41 A366 treatment/._.DS_Store
- Figure 4/4A/MP41 A366 treatment/Figure 4A-MP41 A366 treatment Western blots.tif
- __MACOSX/Figure 4/4A/MP41 A366 treatment/._Figure 4A-MP41 A366 treatment Western blots.tif
- Figure 4/4A/Mel92.1 UNC0642 treatment/Figure 4A-Mel92.1 UNC0642 treatment Western blots.tif
- __MACOSX/Figure 4/4A/Mel92.1 UNC0642 treatment/._Figure 4A-Mel92.1 UNC0642 treatment Western blots.tif
- Figure 4/4A/Mel92.1 UNC0642 treatment/.DS_Store
- __MACOSX/Figure 4/4A/Mel92.1 UNC0642 treatment/._.DS_Store
- Figure 4/4A/Mel92.1 A366 treatment/.DS_Store
- __MACOSX/Figure 4/4A/Mel92.1 A366 treatment/._.DS_Store
- Figure 4/4A/Mel92.1 A366 treatment/Figure 4A-Mel92.1 A366 treatment Western blots.tif
- __MACOSX/Figure 4/4A/Mel92.1 A366 treatment/._Figure 4A-Mel92.1 A366 treatment Western blots.tif
- Figure 4/4A/MP41 UNC0642 treatment /.DS_Store
- __MACOSX/Figure 4/4A/MP41 UNC0642 treatment /._.DS_Store
- Figure 4/4A/MP41 UNC0642 treatment /Figure 4A-MP41 UNC0642 treatment Western blots.tif
- __MACOSX/Figure 4/4A/MP41 UNC0642 treatment /._Figure 4A-MP41 UNC0642 treatment Western blots.tif
- Figure 4/4D/ULBP3 shRNA panel blots/MP41/.DS_Store
- __MACOSX/Figure 4/4D/ULBP3 shRNA panel blots/MP41/._.DS_Store
- Figure 4/4D/ULBP3 shRNA panel blots/MP41/Figure 4D-MP41 ULBP3 shRNA panel Western blots.tif
- __MACOSX/Figure 4/4D/ULBP3 shRNA panel blots/MP41/._Figure 4D-MP41 ULBP3 shRNA panel Western blots.tif
- Figure 4/4D/ULBP3 shRNA panel blots/Mel92.1/.DS_Store
- __MACOSX/Figure 4/4D/ULBP3 shRNA panel blots/Mel92.1/._.DS_Store
- Figure 4/4D/ULBP3 shRNA panel blots/Mel92.1/Figure 4D-Mel92.1 ULBP3 shRNA panel Western blots.tif
- __MACOSX/Figure 4/4D/ULBP3 shRNA panel blots/Mel92.1/._Figure 4D-Mel92.1 ULBP3 shRNA panel Western blots.tif
- Figure 4/4D/MICB shRNA panel blots/MP41/.DS_Store
- __MACOSX/Figure 4/4D/MICB shRNA panel blots/MP41/._.DS_Store
- Figure 4/4D/MICB shRNA panel blots/MP41/Figure 4D-MP41 MICB shRNA panel Western blots.tif
- __MACOSX/Figure 4/4D/MICB shRNA panel blots/MP41/._Figure 4D-MP41 MICB shRNA panel Western blots.tif
- Figure 4/4D/MICB shRNA panel blots/Mel92.1/.DS_Store
- __MACOSX/Figure 4/4D/MICB shRNA panel blots/Mel92.1/._.DS_Store
- Figure 4/4D/MICB shRNA panel blots/Mel92.1/Figure 4D-Mel92.1 MICB shRNA panel Western blots.tif
- __MACOSX/Figure 4/4D/MICB shRNA panel blots/Mel92.1/._Figure 4D-Mel92.1 MICB shRNA panel Western blots.tif
