# Supplementary material for: Loss of EHMT2 enhances NK cell-driven anti-tumor immunity through TGF-β1 suppression
Source: EMBO Mol Med. 2025 Dec 9;18(1):232–74. doi: 10.1038/s44321-025-00357-6 (PMC12808752; doi:10.1038/s44321-025-00357-6)
Supplement: Supplementary file 9 — Source data Fig. 4 [file 44321_2025_357_MOESM9_ESM.zip › Figure 4/4E/Figure 4E.xlsx]

## Sheet: Sheet1
					Figure 4E
Mel92.1	DMSO						UNC0642
	Replicate 1	Replicate 2	Replicate 3	Replicate 4	Replicate 5	Replicate 6	Replicate 1	Replicate 2	Replicate 3	Replicate 4	Replicate 5	Replicate 6
	1.00588	0.960537	0.884971	1.02099	1.11167	1.01595	1.92321	1.89615	1.61471	1.66342	1.92863	2.14512
	1.10961	1.01624	1.11367	0.918809	0.922869	0.918809	1.22096	0.982495	1.6979	1.04927	0.848952	1.62159
	1.03942	0.969461	1.07274	1.00944	0.832871	1.07607	0.857156	1.23276	1.18653	1.15764	1.06518	1.55636
MP41	DMSO						UNC0642
	Replicate 1	Replicate 2	Replicate 3	Replicate 4	Replicate 5	Replicate 6	Replicate 1	Replicate 2	Replicate 3	Replicate 4	Replicate 5	Replicate 6
	1.00627	0.878294	0.998745	1.0138	0.942284	1.1606	1.4486	1.12273	1.35055	1.40822	1.28711	1.08236
	1.05414	0.950376	0.954887	0.855639	1.0812	1.10376	1.33466	1.06681	1.06219	0.914406	1.00215	0.771242
	1.10807	0.95245	0.840058	0.913545	1.08646	1.09942	1.01894	1.09152	0.997591	1.01467	0.971975	1.02748
Mel92.1	DMSO			UNC0642
	Mean	SEM	Replicates	Mean	SEM	Replicates
NS ShRNA	1	0.0305507	6	1.86187	0.0796192	6
MICB ShRNA#1	1	0.0384485	6	1.23686	0.142764	6
MICB ShRNA#2	1	0.0372388	6	1.17594	0.0935224	6
MP41	DMSO			UNC0642
	Mean	SEM	Replicates	Mean	SEM	Replicates
NS ShRNA	1	0.0383779	6	1.28326	0.0615546	6
MICB ShRNA#1	1	0.0390071	6	1.02524	0.0766461	6
MICB ShRNA#2	1	0.0463254	6	1.02036	0.016341	6
