# Supplementary material for: Loss of EHMT2 enhances NK cell-driven anti-tumor immunity through TGF-β1 suppression
Source: EMBO Mol Med. 2025 Dec 9;18(1):232–74. doi: 10.1038/s44321-025-00357-6 (PMC12808752; doi:10.1038/s44321-025-00357-6)
Supplement: Supplementary file 9 — Source data Fig. 4 [file 44321_2025_357_MOESM9_ESM.zip › Figure 4/4F/Figure 4F.xlsx]

## Sheet: Sheet1
						Figure 4F
	Mel92.1	Control						TGF-β1
		Replicate 1	Replicate 2	Replicate 3	Replicate 4	Replicate 5	Replicate 6	Replicate 1	Replicate 2	Replicate 3	Replicate 4	Replicate 5	Replicate 6
		0.799546	1.04827	0.918796	1.3004	0.864282	1.06871	0.337308	0.572402	0.521295	0.674617	0.701874	0.708688
Mel92.1	Control			TGF-β1
	Mean	SEM	Replicates	Mean	SEM	Replicates
	1	0.0736094	6	0.586031	0.0584786	6
