# Supplementary material for: Loss of EHMT2 enhances NK cell-driven anti-tumor immunity through TGF-β1 suppression
Source: EMBO Mol Med. 2025 Dec 9;18(1):232–74. doi: 10.1038/s44321-025-00357-6 (PMC12808752; doi:10.1038/s44321-025-00357-6)
Supplement: Supplementary file 9 — Source data Fig. 4 [file 44321_2025_357_MOESM9_ESM.zip › Figure 4/4H/Figure 4H.xlsx]

## Sheet: Sheet1
		Control			TGF-β1
		Replicate 1	Replicate 2	Replicate 3	Replicate 1	Replicate 2	Replicate 3
	IFN-γ(pg/ml)	31.4722	32.7685	32.3981	7.86111	7.49074	6.75
	NK92MI
		Mean	SEM	N
	Control	32.213	0.385505	3
	TGF-β1	7.36728	0.326646	3
