# Supplementary material for: Loss of EHMT2 enhances NK cell-driven anti-tumor immunity through TGF-β1 suppression
Source: EMBO Mol Med. 2025 Dec 9;18(1):232–74. doi: 10.1038/s44321-025-00357-6 (PMC12808752; doi:10.1038/s44321-025-00357-6)
Supplement: Supplementary file 9 — Source data Fig. 4 [file 44321_2025_357_MOESM9_ESM.zip › Figure 4/4G/Figure 4G.xlsx]

## Sheet: Sheet1
						Figure 4G
	Actin	CT1	CT2	CT3	Actin Average CT
	Control	12.113	12.049	12.189	12.117
	TGF-β1	12.196	12.112	11.975	12.0943
	IFN gamma	CT1	CT2	CT3	average CT	Actin Average CT	Delta Ct	Delta Delta Ct	Fold Change	SEM	Replicates
	Control	20.431	19.584	19.905	19.9733	12.117	7.85633	0	1	0.0938033	3							NK92MI cells	Control			TGF-β1
	TGF-β1	20.229	21.357	20.237	20.6077	12.0943	8.51333	0.657	0.634196	0.0177846	3								Fold Change	SEM	N	Fold Change	SEM	N
																		IFN gamma	1	0.0938033	3	0.634196	0.0177846	3
				Standard Error for the Mean(SEM) calculation
	IFN gamma	CT1	CT2	CT3	Actin Avg.	Delta Ct	Delta Ct	Delta Ct	Delta Delta Ct	Delta Delta Ct	Delta Delta Ct	Avg. Delta Delta Ct	STD.Delta Delta Ct	R.STDV	SEM
	Control	19.431	19.584	19.905	12.117	7.314	7.467	7.788	0.00628444	0.00565209	0.00452458	0.00548704	0.000891464	0.162467	0.0938033
	TGF-β1	20.229	20.357	20.237	12.0943	8.13467	8.26267	8.14267	0.00355813	0.00325604	0.00353845	0.00345087	0.000169017	0.030803	0.0177846
