# Supplementary material for: Loss of EHMT2 enhances NK cell-driven anti-tumor immunity through TGF-β1 suppression
Source: EMBO Mol Med. 2025 Dec 9;18(1):232–74. doi: 10.1038/s44321-025-00357-6 (PMC12808752; doi:10.1038/s44321-025-00357-6)
Supplement: Supplementary file 10 — Source data Fig. 5 [file 44321_2025_357_MOESM10_ESM.zip]

Archive with 44 entries (35 files):
- Figure 5/
- __MACOSX/._Figure 5
- Figure 5/5I/
- __MACOSX/Figure 5/._5I
- Figure 5/5G/
- __MACOSX/Figure 5/._5G
- Figure 5/5F/
- __MACOSX/Figure 5/._5F
- Figure 5/5H/
- __MACOSX/Figure 5/._5H
- Figure 5/.DS_Store
- __MACOSX/Figure 5/._.DS_Store
- Figure 5/5C/
- __MACOSX/Figure 5/._5C
- Figure 5/5D/
- __MACOSX/Figure 5/._5D
- Figure 5/5E/
- __MACOSX/Figure 5/._5E
- Figure 5/5B/
- __MACOSX/Figure 5/._5B
- Figure 5/5I/Figure 5I.xlsx
- __MACOSX/Figure 5/5I/._Figure 5I.xlsx
- Figure 5/5G/Figure 5G.xlsx
- __MACOSX/Figure 5/5G/._Figure 5G.xlsx
- Figure 5/5F/Figure 5F.xlsx
- __MACOSX/Figure 5/5F/._Figure 5F.xlsx
- Figure 5/5H/Figure 5H.xlsx
- __MACOSX/Figure 5/5H/._Figure 5H.xlsx
- Figure 5/5C/Figure 5C.xlsx
- __MACOSX/Figure 5/5C/._Figure 5C.xlsx
- Figure 5/5D/.DS_Store
- __MACOSX/Figure 5/5D/._.DS_Store
- Figure 5/5D/Figure 5D.xlsx
- __MACOSX/Figure 5/5D/._Figure 5D.xlsx
- Figure 5/5E/Figure 5E.xlsx
- __MACOSX/Figure 5/5E/._Figure 5E.xlsx
- Figure 5/5B/UNC0642 higher exposure.tif
- __MACOSX/Figure 5/5B/._UNC0642 higher exposure.tif
- Figure 5/5B/DMSO low exposure.tif
- __MACOSX/Figure 5/5B/._DMSO low exposure.tif
- Figure 5/5B/DMSO higher exposure.tif
- __MACOSX/Figure 5/5B/._DMSO higher exposure.tif
- Figure 5/5B/UNC0642 low exposure.tif
- __MACOSX/Figure 5/5B/._UNC0642 low exposure.tif
