# Supplementary material for: Loss of EHMT2 enhances NK cell-driven anti-tumor immunity through TGF-β1 suppression
Source: EMBO Mol Med. 2025 Dec 9;18(1):232–74. doi: 10.1038/s44321-025-00357-6 (PMC12808752; doi:10.1038/s44321-025-00357-6)
Supplement: Supplementary file 10 — Source data Fig. 5 [file 44321_2025_357_MOESM10_ESM.zip › Figure 5/5I/Figure 5I.xlsx]

## Sheet: Sheet1
				Figure 5I
			DMSO				Vactosertib
		Mel92.1	Replicate 1	Replicate 2	Replicate 3		Replicate 1	Replicate 2	Replicate 3
			566.814	518.19	530.859		1118.92	818.138	928.736
			DMSO				Vactosertib
		MP41	Replicate 1	Replicate 2	Replicate 3		Replicate 1	Replicate 2	Replicate 3
			969.668	1073.01	1364.32		2401.18	2618.39	2214.66
				Mel92.1
			Mean	SEM	N
		DMSO	538.621	14.5635	3
		Vactosertib	955.265	87.8388	3
				MP41
			Mean	SEM	N
		DMSO	1135.67	118.158	3
		Vactosertib	2411.41	116.663	3
