# Supplementary material for: Loss of EHMT2 enhances NK cell-driven anti-tumor immunity through TGF-β1 suppression
Source: EMBO Mol Med. 2025 Dec 9;18(1):232–74. doi: 10.1038/s44321-025-00357-6 (PMC12808752; doi:10.1038/s44321-025-00357-6)
Supplement: Supplementary file 10 — Source data Fig. 5 [file 44321_2025_357_MOESM10_ESM.zip › Figure 5/5G/Figure 5G.xlsx]

## Sheet: Sheet1
	MP41 Cell line				Figure 5G
		Actin	CT1	CT2	CT3	Average Actin CT
		DMSO	13.313	13.81	13.332	13.485
		Vactosertib	14.471	14.295	14.513	14.4263												DMSO			Vactosertib
		CCL27	CT1	CT2	CT3	Average CT	Average Actin CT	Delta Ct	Delta Delta Ct	Fold Change	SEM	Replicates						Fold Change	SEM	N	Fold Change	SEM	N
		DMSO	26.818	26.868	26.936	26.874	13.485	13.389	0	1	0.023625	3					CCL27	1	0.023625	3	1.4103	0.0711175	3
		Vactosertib	27.41	27.369	27.179	27.3193	14.4263	12.893	-0.496	1.4103	0.0711175	3					CXCL10	1	0.108901	3	1.64528	0.071531	3
		CXCL10
		DMSO	28.396	28.184	28.738	28.4393	13.485	14.9543	0	1	0.108901	3
		Vactosertib	28.774	28.554	28.659	28.6623	14.4263	14.236	-0.718333	1.64528	0.071531	3
					Standard Error for the Mean(SEM) calculation
		CCL27	CT1	CT2	CT3	Average Actin CT	Delta Ct	Delta Ct	Delta Ct	Delta Delta Ct	Delta Delta Ct	Delta Delta Ct	Avg.Delta delta Ct	STDEV	R.STEDEV	SEM
		DMSO	26.818	26.868	26.936	13.485	13.333	13.383	13.451	9.69097e-05	9.36086e-05	8.92988e-05	9.32723e-05	3.81656e-06	0.0409185	0.023625
		Vactosertib	27.41	27.369	27.179	14.4263	12.9837	12.9427	12.7527	0.00012346	0.000127019	0.000144899	0.000131793	1.14889e-05	0.123175	0.0711175
		CXCL10
		DMSO	28.396	28.184	28.738	13.485	14.911	14.699	15.253	3.24595e-05	3.75976e-05	2.56088e-05	3.18886e-05	6.01474e-06	0.188617	0.108901
		Vactosertib	28.774	28.554	28.659	14.4263	14.3477	14.1277	14.2327	4.79647e-05	5.58661e-05	5.19446e-05	5.19252e-05	3.95074e-06	0.123892	0.071531
