# Supplementary material for: Loss of EHMT2 enhances NK cell-driven anti-tumor immunity through TGF-β1 suppression
Source: EMBO Mol Med. 2025 Dec 9;18(1):232–74. doi: 10.1038/s44321-025-00357-6 (PMC12808752; doi:10.1038/s44321-025-00357-6)
Supplement: Supplementary file 10 — Source data Fig. 5 [file 44321_2025_357_MOESM10_ESM.zip › Figure 5/5F/Figure 5F.xlsx]

## Sheet: TGFB1 inhibitors Chemokines
		Actin	CT1	CT2	CT3	Average
	Mel92.1	DMSO	13.911	13.881	14.028	13.94
		Vectosertib(0.5uM)	13.906	14.141	14.008	14.0183
		Vectosertib(1uM)	14.041	13.776	13.956	13.9243
	MP41	DMSO	13.313	13.81	13.332	13.485																					5 Chemokines that mentioned
		Vectosertib(0.5uM)	13.366	13.088	13.248	13.234
		Vectosertib(1uM)	14.471	14.295	14.513	14.4263							Mel92.1		DMSO			vectosertib(0.5uM)			vectosertib(1uM)					Mel92.1		DMSO			vectosertib(0.5uM)			vectosertib(1uM)
		CCL11	CT1	CT2	CT3	Average	Avg.Actin	Delta Ct	Delta Delta Ct	Fold Change =	SEM	Replicates			Mean	SEM	Replicates	Mean	SEM	Replicates	Mean	SEM	Replicates					Mean	SEM	Replicates	Mean	SEM	Replicates	Mean	SEM	Replicates
	Mel92.1	DMSO	28.183	28.351	28.356	28.2967	13.94	14.3567	0	1	0.0401499	3		CCL11	1	0.0401499	3	0.855002	0.0519862	3	1.06708	0.0367484	3				CCL27	1	0.0191935	3	1.28135	0.0609911	3	1.22688	0.0726775	3
		Vectosertib(0.5uM)	28.718	28.434	28.651	28.601	14.0183	14.5827	0.226	0.855002	0.0519862	3		CCL23	1	0.0555788	3	1.05117	0.0896361	3	1.59733	0.0996444	3				CXCL5	1	0.0917414	3	0.940609	0.0218213	3	1.17283	0.0481402	3
		Vectosertib(1uM)	28.09	28.245	28.227	28.1873	13.9243	14.263	-0.0936667	1.06708	0.0367484	3		CCL24	1	0.0469229	3	0.487903	0.0138007	3	2.91602	0.493826	3				CXCL8	1	0.0181859	3	1.09051	0.0394271	3	1.29984	0.0906638	3
	MP41	DMSO	27.807	27.434	27.565	27.602	13.485	14.117	0	1	0.0741654	3		CCL27	1	0.0191935	3	1.28135	0.0609911	3	1.22688	0.0726775	3				CXCL10	1	0.0580676	3	1.32715	0.03827	3	1.6103	0.106057	3
		Vectosertib(0.5uM)	28.638	28.779	28.969	28.7953	13.234	15.5613	1.44433	0.367462	0.0241509	3		CXCL1	1	0.0180068	3	0.905634	0.0380334	3	1.17799	0.0402058	3				CCL15	1	0.0653596	3	0.694157	0.0479367	3	0.942567	0.117117	3
		Vectosertib(1uM)	29.137	29.32	29.388	29.2817	14.4263	14.8553	0.738333	0.599431	0.0315774	3		CXCL2	1	0.0265667	3	0.964153	0.0303621	3	1.14525	0.0380715	3
		CCL23												CXCL3	1	0.00341755	3	0.749846	0.0898573	3	1.41389	0.101812	3
	Mel92.1	DMSO	30.567	30.412	30.288	30.4223	13.94	16.4823	0	1	0.0555788	3		CXCL5	1	0.0917414	3	0.940609	0.0218213	3	1.17283	0.0481402	3			MP41		DMSO			vectosertib(0.5uM)			vectosertib(1uM)
		Vectosertib(0.5uM)	30.659	30.23	30.397	30.4287	14.0183	16.4103	-0.072	1.05117	0.0896361	3		CXCL7	1	0.0159417	3	0.837794	0.0193538	3	1.00301	0.0611874	3					Mean	SEM	Replicates	Mean	SEM	Replicates	Mean	SEM	Replicates
		Vectosertib(1uM)	29.677	29.911	29.605	29.731	13.9243	15.8067	-0.675667	1.59733	0.0996444	3		CXCL8	1	0.0181859	3	1.09051	0.0394271	3	1.29984	0.0906638	3				CCL27	1	0.023625	3	0.771462	0.0508652	3	1.4103	0.0711175	3
	MP41	DMSO	28.305	28.14	28.097	28.1807	13.485	14.6957	0	1	0.0431039	3		CXCL10	1	0.0580676	3	1.32715	0.03827	3	1.6103	0.106057	3				CXCL5	1	0.0237143	3	0.33425	0.0151339	3	0.759962	0.0311371	3
		Vectosertib(0.5uM)	28.22	28.208	28.465	28.2977	13.234	15.0637	0.368	0.774856	0.043672	3		CCL15	1	0.0653596	3	0.694157	0.0479367	3	0.942567	0.117117	3				CXCL8	1	0.0227938	3	0.886996	0.00915432	3	1.06388	0.011526	3
		Vectosertib(1uM)	28.259	28.581	28.439	28.4263	14.4263	14	-0.695667	1.61963	0.105353	3															CXCL10	1	0.108901	3	0.443908	0.0432856	3	1.64528	0.071531	3
		CCL24											MP41		DMSO			vectosertib(0.5uM)			vectosertib(1uM)						CCL15	1	0.075119	3	0.720465	0.0421284	3	0.849292	0.0113086	3
	Mel92.1	DMSO	37.01	37.123	37.245	37.126	13.94	23.186	0	1	0.0469229	3			Mean	SEM	Replicates	Mean	SEM	Replicates	Mean	SEM	Replicates
		Vectosertib(0.5uM)	38.249	38.165	38.305	38.2397	14.0183	24.2213	1.03533	0.487903	0.0138007	3		CCL11	1	0.0741654	3	0.367462	0.0241509	3	0.599431	0.0315774	3
		Vectosertib(1uM)	35.172	36.026	35.501	35.5663	13.9243	21.642	-1.544	2.91602	0.493826	3		CCL23	1	0.0431039	3	0.774856	0.043672	3	1.61963	0.105353	3
	MP41	DMSO	35.549	35.304	35.073	35.3087	13.485	21.8237	0	1	0.0947103	3		CCL24	1	0.0947103	3	0.794618	0.125441	3	0.350625	0.00348859	3
		Vectosertib(0.5uM)	35.22	35.871	35.077	35.3893	13.234	22.1553	0.331667	0.794618	0.125441	3		CCL27	1	0.023625	3	0.771462	0.0508652	3	1.4103	0.0711175	3
		Vectosertib(1uM)	37.736	37.786	37.764	37.762	14.4263	23.3357	1.512	0.350625	0.00348859	3		CXCL1	1	0.0709255	3	0.720631	0.0160044	3	1.33084	0.0201525	3
		CCL27												CXCL2	1	0.0192052	3	0.755585	0.0194616	3	1.32378	0.00918222	3
	Mel92.1	DMSO	27.526	27.62	27.554	27.5667	13.94	13.6267	0	1	0.0191935	3		CXCL3	1	0.0483236	3	0.896888	0.033254	3	1.39603	0.265896	3
		Vectosertib(0.5uM)	27.425	27.241	27.196	27.2873	14.0183	13.269	-0.357667	1.28135	0.0609911	3		CXCL5	1	0.0237143	3	0.33425	0.0151339	3	0.759962	0.0311371	3
		Vectosertib(1uM)	27.402	27.259	27.107	27.256	13.9243	13.3317	-0.295	1.22688	0.0726775	3		CXCL7	1	0.047448	3	0.437595	0.0215058	3	1.18208	0.0666932	3
	MP41	DMSO	26.818	26.868	26.936	26.874	13.485	13.389	0	1	0.023625	3		CXCL8	1	0.0227938	3	0.886996	0.00915432	3	1.06388	0.011526	3
		Vectosertib(0.5uM)	27.114	26.815	27.063	26.9973	13.234	13.7633	0.374333	0.771462	0.0508652	3		CXCL10	1	0.108901	3	0.443908	0.0432856	3	1.64528	0.071531	3
		Vectosertib(1uM)	27.41	27.369	27.179	27.3193	14.4263	12.893	-0.496	1.4103	0.0711175	3		CCL15	1	0.075119	3	0.720465	0.0421284	3	0.849292	0.0113086	3
		CXCL1
	Mel92.1	DMSO	25	25.045	25.09	25.045	13.94	11.105	0	1	0.0180068	3
		Vectosertib(0.5uM)	25.317	25.148	25.334	25.2663	14.0183	11.248	0.143	0.905634	0.0380334	3
		Vectosertib(1uM)	24.873	24.704	24.802	24.793	13.9243	10.8687	-0.236333	1.17799	0.0402058	3
	MP41	DMSO	21.813	22.06	22.147	22.0067	13.485	8.52167	0	1	0.0709255	3
		Vectosertib(0.5uM)	22.24	22.277	22.168	22.2283	13.234	8.99433	0.472667	0.720631	0.0160044	3
		Vectosertib(1uM)	22.575	22.499	22.533	22.5357	14.4263	8.10933	-0.412333	1.33084	0.0201525	3
		CXCL2
	Mel92.1	DMSO	24.903	25.017	24.898	24.9393	13.94	10.9993	0	1	0.0265667	3
		Vectosertib(0.5uM)	24.981	25.11	25.12	25.0703	14.0183	11.052	0.0526667	0.964153	0.0303621	3
		Vectosertib(1uM)	24.634	24.783	24.767	24.728	13.9243	10.8037	-0.195667	1.14525	0.0380715	3
	MP41	DMSO	21.913	21.941	21.848	21.9007	13.485	8.41567	0	1	0.0192052	3
		Vectosertib(0.5uM)	22.129	22.011	22.022	22.054	13.234	8.82	0.404333	0.755585	0.0194616	3
		Vectosertib(1uM)	22.431	22.457	22.424	22.4373	14.4263	8.011	-0.404667	1.32378	0.00918222	3
		CXCL3
	Mel92.1	DMSO	23.981	23.971	23.964	23.972	13.94	10.032	0	1	0.00341755	3
		Vectosertib(0.5uM)	24.208	24.38	24.809	24.4657	14.0183	10.4473	0.415333	0.749846	0.0898573	3
		Vectosertib(1uM)	23.329	23.371	23.67	23.4567	13.9243	9.53233	-0.499667	1.41389	0.101812	3
	MP41	DMSO	21.693	21.576	21.818	21.6957	13.485	8.21067	0	1	0.0483236	3
		Vectosertib(0.5uM)	21.692	21.606	21.507	21.6017	13.234	8.36767	0.157	0.896888	0.033254	3
		Vectosertib(1uM)	21.695	22.134	22.638	22.1557	14.4263	7.72933	-0.481333	1.39603	0.265896	3
		CXCL5
	Mel92.1	DMSO	27.231	27.581	27.124	27.312	13.94	13.372	0	1	0.0917414	3
		Vectosertib(0.5uM)	27.477	27.538	27.421	27.4787	14.0183	13.4603	0.0883333	0.940609	0.0218213	3
		Vectosertib(1uM)	26.992	27.187	27.02	27.0663	13.9243	13.142	-0.23	1.17283	0.0481402	3
	MP41	DMSO	26.094	26.212	26.139	26.1483	13.485	12.6633	0	1	0.0237143	3
		Vectosertib(0.5uM)	27.412	27.411	27.612	27.4783	13.234	14.2443	1.581	0.33425	0.0151339	3
		Vectosertib(1uM)	27.476	27.593	27.388	27.4857	14.4263	13.0593	0.396	0.759962	0.0311371	3
		CXCL7
	Mel92.1	DMSO	26.255	26.176	26.223	26.218	13.94	12.278	0	1	0.0159417	3
		Vectosertib(0.5uM)	26.488	26.599	26.568	26.5517	14.0183	12.5333	0.255333	0.837794	0.0193538	3
		Vectosertib(1uM)	26.072	26.15	26.372	26.198	13.9243	12.2737	-0.00433333	1.00301	0.0611874	3
	MP41	DMSO	25.95	25.713	25.835	25.8327	13.485	12.3477	0	1	0.047448	3
		Vectosertib(0.5uM)	26.894	26.779	26.649	26.774	13.234	13.54	1.19233	0.437595	0.0215058	3
		Vectosertib(1uM)	26.635	26.376	26.587	26.5327	14.4263	12.1063	-0.241333	1.18208	0.0666932	3
		CXCL8
	Mel92.1	DMSO	23.786	23.788	23.709	23.761	13.94	9.821	0	1	0.0181859	3
		Vectosertib(0.5uM)	23.793	23.617	23.733	23.7143	14.0183	9.696	-0.125	1.09051	0.0394271	3
		Vectosertib(1uM)	23.292	23.572	23.237	23.367	13.9243	9.44267	-0.378333	1.29984	0.0906638	3
	MP41	DMSO	18.297	18.243	18.357	18.299	13.485	4.814	0	1	0.0227938	3
		Vectosertib(0.5uM)	18.216	18.249	18.198	18.221	13.234	4.987	0.173	0.886996	0.00915432	3
		Vectosertib(1uM)	19.123	19.153	19.177	19.151	14.4263	4.72467	-0.0893333	1.06388	0.011526	3
		CXCL10
	Mel92.1	DMSO	27.56	27.277	27.338	27.3917	13.94	13.4517	0	1	0.0580676	3
		Vectosertib(0.5uM)	27.117	26.981	27.087	27.0617	14.0183	13.0433	-0.408333	1.32715	0.03827	3
		Vectosertib(1uM)	26.863	26.671	26.532	26.6887	13.9243	12.7643	-0.687333	1.6103	0.106057	3
	MP41	DMSO	28.396	28.184	28.738	28.4393	13.485	14.9543	0	1	0.108901	3
		Vectosertib(0.5uM)	29.091	29.46	29.529	29.36	13.234	16.126	1.17167	0.443908	0.0432856	3
		Vectosertib(1uM)	28.774	28.554	28.659	28.6623	14.4263	14.236	-0.718333	1.64528	0.071531	3
		CCL11	CT1	CT2	CT3	Avg.Actin	Delta Ct	Delta Ct	Delta Ct	Delta Delta Ct	Delta Delta Ct	Delta Delta Ct	Avg.Delta delta Ct	STDEV	R.STEDEV	SEM
	Mel92.1	DMSO	28.183	28.351	28.356	13.94	14.243	14.411	14.416	5.15739e-05	4.59047e-05	4.57458e-05	4.77415e-05	3.31992e-06	0.0695396	0.0401499
		Vectosertib(0.5uM)	28.718	28.434	28.651	14.0183	14.6997	14.4157	14.6327	3.75802e-05	4.57564e-05	3.93666e-05	4.09011e-05	4.29865e-06	0.0900402	0.0519862
		Vectosertib(1uM)	28.09	28.245	28.227	13.9243	14.1657	14.3207	14.3027	5.44138e-05	4.88708e-05	4.94844e-05	5.0923e-05	3.03866e-06	0.0636483	0.0367484
	MP41	DMSO	27.807	27.434	27.565	13.485	14.322	13.949	14.08	4.88257e-05	6.32314e-05	5.77428e-05	5.65999e-05	7.27052e-06	0.128455	0.0741654
		Vectosertib(0.5uM)	28.638	28.779	28.969	13.234	15.404	15.545	15.735	2.3064e-05	2.09165e-05	1.83355e-05	2.0772e-05	2.36754e-06	0.0418293	0.0241509
		Vectosertib(1uM)	29.137	29.32	29.388	14.4263	14.7107	14.8937	14.9617	3.72948e-05	3.28518e-05	3.13393e-05	3.38286e-05	3.09556e-06	0.054692	0.0315774
		CCL23
	Mel92.1	DMSO	30.567	30.412	30.288	13.94	16.627	16.472	16.348	9.88039e-06	1.1001e-05	1.19884e-05	1.09566e-05	1.05471e-06	0.0962624	0.0555788
		Vectosertib(0.5uM)	30.659	30.23	30.397	14.0183	16.6407	16.2117	16.3787	9.78724e-06	1.31766e-05	1.17363e-05	1.15667e-05	1.70101e-06	0.15525	0.0896361
		Vectosertib(1uM)	29.677	29.911	29.605	13.9243	15.7527	15.9867	15.6807	1.81124e-05	1.54005e-05	1.90392e-05	1.75173e-05	1.89094e-06	0.172584	0.0996444
	MP41	DMSO	28.305	28.14	28.097	13.485	14.82	14.655	14.612	3.45729e-05	3.87619e-05	3.99346e-05	3.77565e-05	2.81874e-06	0.0746559	0.0431039
		Vectosertib(0.5uM)	28.22	28.208	28.465	13.234	14.986	14.974	15.231	3.08152e-05	3.10725e-05	2.60023e-05	2.92967e-05	2.8559e-06	0.0756399	0.043672
		Vectosertib(1uM)	28.259	28.581	28.439	14.4263	13.8327	14.1547	14.0127	6.85413e-05	5.48303e-05	6.05016e-05	6.12911e-05	6.88951e-06	0.182472	0.105353
		CCL24
	Mel92.1	DMSO	37.01	37.123	37.245	13.94	23.07	23.183	23.305	1.13563e-07	1.05008e-07	9.6493e-08	1.05021e-07	8.53514e-09	0.0812705	0.0469229
		Vectosertib(0.5uM)	38.249	38.165	38.305	14.0183	24.2307	24.1467	24.2867	5.07975e-08	5.3843e-08	4.88635e-08	5.1168e-08	2.51031e-09	0.0239029	0.0138007
		Vectosertib(1uM)	35.172	36.026	35.501	13.9243	21.2477	22.1017	21.5767	4.0162e-07	2.22196e-07	3.19725e-07	3.14513e-07	8.98255e-08	0.855307	0.493826
	MP41	DMSO	35.549	35.304	35.073	13.485	22.064	21.819	21.588	2.28073e-07	2.70288e-07	3.17223e-07	2.71861e-07	4.45957e-08	0.164038	0.0947103
		Vectosertib(0.5uM)	35.22	35.871	35.077	13.234	21.986	22.637	21.843	2.40743e-07	1.53315e-07	2.65829e-07	2.19962e-07	5.90655e-08	0.217263	0.125441
		Vectosertib(1uM)	37.736	37.786	37.764	14.4263	23.3097	23.3597	23.3377	9.61814e-08	9.29051e-08	9.43327e-08	9.44731e-08	1.64265e-09	0.00604224	0.00348859
		CCL27
	Mel92.1	DMSO	27.526	27.62	27.554	13.94	13.586	13.68	13.614	8.13217e-05	7.61921e-05	7.97586e-05	7.90908e-05	2.62923e-06	0.0332432	0.0191935
		Vectosertib(0.5uM)	27.425	27.241	27.196	14.0183	13.4067	13.2227	13.1777	9.20855e-05	0.000104612	0.000107926	0.000101541	8.35488e-06	0.105637	0.0609911
		Vectosertib(1uM)	27.402	27.259	27.107	13.9243	13.4777	13.3347	13.1827	8.76633e-05	9.67978e-05	0.000107553	9.7338e-05	9.95575e-06	0.125877	0.0726775
	MP41	DMSO	26.818	26.868	26.936	13.485	13.333	13.383	13.451	9.69097e-05	9.36086e-05	8.92988e-05	9.32723e-05	3.81656e-06	0.0409185	0.023625
		Vectosertib(0.5uM)	27.114	26.815	27.063	13.234	13.88	13.581	13.829	6.6329e-05	8.1604e-05	6.87157e-05	7.22163e-05	8.21716e-06	0.0880986	0.0508652
		Vectosertib(1uM)	27.41	27.369	27.179	14.4263	12.9837	12.9427	12.7527	0.00012346	0.000127019	0.000144899	0.000131793	1.14889e-05	0.123175	0.0711175
		CXCL1
	Mel92.1	DMSO	25	25.045	25.09	13.94	11.06	11.105	11.15	0.000468391	0.000454006	0.000440064	0.000454154	1.41641e-05	0.0311878	0.0180068
		Vectosertib(0.5uM)	25.317	25.148	25.334	14.0183	11.2987	11.1297	11.3157	0.000396974	0.00044631	0.000392324	0.000411869	2.99168e-05	0.0658738	0.0380334
		Vectosertib(1uM)	24.873	24.704	24.802	13.9243	10.9487	10.7797	10.8777	0.000505968	0.000568849	0.000531491	0.000535436	3.16256e-05	0.0696364	0.0402058
	MP41	DMSO	21.813	22.06	22.147	13.485	8.328	8.575	8.662	0.00311188	0.00262221	0.00246876	0.00273428	0.000335887	0.122843	0.0709255
		Vectosertib(0.5uM)	22.24	22.277	22.168	13.234	9.006	9.043	8.934	0.00194502	0.00189577	0.00204455	0.00196178	7.57934e-05	0.0277197	0.0160044
		Vectosertib(1uM)	22.575	22.499	22.533	14.4263	8.14867	8.07267	8.10667	0.00352376	0.00371437	0.00362786	0.003622	9.54377e-05	0.0349041	0.0201525
		CXCL2
	Mel92.1	DMSO	24.903	25.017	24.898	13.94	10.963	11.077	10.958	0.000500966	0.000462904	0.000502705	0.000488858	2.24941e-05	0.0460134	0.0265667
		Vectosertib(0.5uM)	24.981	25.11	25.12	14.0183	10.9627	11.0917	11.1017	0.000501082	0.000458222	0.000455057	0.000471453	2.57077e-05	0.0525872	0.0303621
		Vectosertib(1uM)	24.634	24.783	24.767	13.9243	10.7097	10.8587	10.8427	0.00059713	0.000538537	0.000544543	0.00056007	3.22352e-05	0.0659398	0.0380715
	MP41	DMSO	21.913	21.941	21.848	13.485	8.428	8.456	8.363	0.00290348	0.00284767	0.00303729	0.00292948	9.74444e-05	0.0332634	0.0192052
		Vectosertib(0.5uM)	22.129	22.011	22.022	13.234	8.895	8.777	8.788	0.00210057	0.00227961	0.00226229	0.00221416	9.87453e-05	0.0337074	0.0194616
		Vectosertib(1uM)	22.431	22.457	22.424	14.4263	8.00467	8.03067	7.99767	0.00389363	0.00382409	0.00391257	0.00387677	4.65893e-05	0.0159036	0.00918222
		CXCL3
	Mel92.1	DMSO	23.981	23.971	23.964	13.94	10.041	10.031	10.024	0.0009492	0.000955802	0.000960451	0.000955151	5.65372e-06	0.00591919	0.00341755
		Vectosertib(0.5uM)	24.208	24.38	24.809	14.0183	10.1897	10.3617	10.7907	0.000856258	0.000760024	0.000564528	0.000726937	0.000148653	0.155633	0.0898573
		Vectosertib(1uM)	23.329	23.371	23.67	13.9243	9.40467	9.44667	9.74567	0.00147541	0.00143308	0.00116483	0.00135777	0.00016843	0.176339	0.101812
	MP41	DMSO	21.693	21.576	21.818	13.485	8.208	8.091	8.333	0.00338178	0.00366747	0.00310111	0.00338345	0.000283183	0.0836964	0.0483236
		Vectosertib(0.5uM)	21.692	21.606	21.507	13.234	8.458	8.372	8.273	0.00284373	0.0030184	0.0032328	0.00303164	0.000194873	0.0575959	0.033254
		Vectosertib(1uM)	21.695	22.134	22.638	14.4263	7.26867	7.70767	8.21167	0.00648505	0.00478367	0.0033732	0.00488064	0.00155819	0.460532	0.265896
		CXCL5
	Mel92.1	DMSO	27.231	27.581	27.124	13.94	13.291	13.641	13.184	9.97724e-05	7.82798e-05	0.000107453	9.51686e-05	1.51219e-05	0.158896	0.0917414
		Vectosertib(0.5uM)	27.477	27.538	27.421	14.0183	13.4587	13.5197	13.4027	8.88255e-05	8.51481e-05	9.23412e-05	8.87716e-05	3.59685e-06	0.0377945	0.0218213
		Vectosertib(1uM)	26.992	27.187	27.02	13.9243	13.0677	13.2627	13.0957	0.000116477	0.000101751	0.000114238	0.000110822	7.93504e-06	0.0833788	0.0481402
	MP41	DMSO	26.094	26.212	26.139	13.485	12.609	12.727	12.654	0.000160071	0.0001475	0.000155155	0.000154242	6.33521e-06	0.0410732	0.0237143
		Vectosertib(0.5uM)	27.412	27.411	27.612	13.234	14.178	14.177	14.378	5.39507e-05	5.39881e-05	4.69668e-05	5.16352e-05	4.04299e-06	0.026212	0.0151339
		Vectosertib(1uM)	27.476	27.593	27.388	14.4263	13.0497	13.1667	12.9617	0.000117939	0.000108752	0.000125357	0.00011735	8.31819e-06	0.0539295	0.0311371
		CXCL7
	Mel92.1	DMSO	26.255	26.176	26.223	13.94	12.315	12.236	12.283	0.000196253	0.000207299	0.000200654	0.000201402	5.56092e-06	0.0276111	0.0159417
		Vectosertib(0.5uM)	26.488	26.599	26.568	14.0183	12.4697	12.5807	12.5497	0.000176302	0.000163246	0.000166791	0.00016878	6.75117e-06	0.0335208	0.0193538
		Vectosertib(1uM)	26.072	26.15	26.372	13.9243	12.1477	12.2257	12.4477	0.000220388	0.000208789	0.000179011	0.000202729	2.13439e-05	0.105977	0.0611874
	MP41	DMSO	25.95	25.713	25.835	13.485	12.465	12.228	12.35	0.000176873	0.000208452	0.000191549	0.000192291	1.58025e-05	0.0821799	0.047448
		Vectosertib(0.5uM)	26.894	26.779	26.649	13.234	13.66	13.545	13.415	7.72557e-05	8.36659e-05	9.15551e-05	8.41589e-05	7.16247e-06	0.037248	0.0215058
		Vectosertib(1uM)	26.635	26.376	26.587	14.4263	12.2087	11.9497	12.1607	0.000211264	0.000252809	0.000218411	0.000227494	2.2212e-05	0.115513	0.0666932
		CXCL8
	Mel92.1	DMSO	23.786	23.788	23.709	13.94	9.846	9.848	9.769	0.00108657	0.00108507	0.00114614	0.00110593	3.48345e-05	0.031498	0.0181859
		Vectosertib(0.5uM)	23.793	23.617	23.733	14.0183	9.77467	9.59867	9.71467	0.00114165	0.00128977	0.00119013	0.00120718	7.55211e-05	0.0682877	0.0394271
		Vectosertib(1uM)	23.292	23.572	23.237	13.9243	9.36767	9.64767	9.31267	0.00151374	0.0012467	0.00157256	0.00144434	0.000173663	0.15703	0.0906638
	MP41	DMSO	18.297	18.243	18.357	13.485	4.812	4.758	4.872	0.0355995	0.0369572	0.0341493	0.0355687	0.00140421	0.0394789	0.0227938
		Vectosertib(0.5uM)	18.216	18.249	18.198	13.234	4.982	5.015	4.964	0.0316423	0.0309268	0.0320396	0.0315362	0.000563951	0.0158553	0.00915432
		Vectosertib(1uM)	19.123	19.153	19.177	14.4263	4.69667	4.72667	4.75067	0.0385623	0.0377687	0.0371456	0.0378255	0.00071006	0.0199631	0.011526
		CXCL10
	Mel92.1	DMSO	27.56	27.277	27.338	13.94	13.62	13.337	13.398	7.94276e-05	9.66413e-05	9.26403e-05	8.95698e-05	9.0083e-06	0.100573	0.0580676
		Vectosertib(0.5uM)	27.117	26.981	27.087	14.0183	13.0987	12.9627	13.0687	0.000114001	0.00012527	0.000116396	0.000118556	5.937e-06	0.0662836	0.03827
		Vectosertib(1uM)	26.863	26.671	26.532	13.9243	12.9387	12.7467	12.6077	0.000127372	0.000145503	0.000160219	0.000144365	1.64532e-05	0.183691	0.106057
	MP41	DMSO	28.396	28.184	28.738	13.485	14.911	14.699	15.253	3.24595e-05	3.75976e-05	2.56088e-05	3.18886e-05	6.01474e-06	0.188617	0.108901
		Vectosertib(0.5uM)	29.091	29.46	29.529	13.234	15.857	16.226	16.295	1.68487e-05	1.30463e-05	1.2437e-05	1.41107e-05	2.39071e-06	0.0749707	0.0432856
		Vectosertib(1uM)	28.774	28.554	28.659	14.4263	14.3477	14.1277	14.2327	4.79647e-05	5.58661e-05	5.19446e-05	5.19252e-05	3.95074e-06	0.123892	0.071531
		Actin	CT1	CT2	CT3	Avg.Actin
	Mel92.1	DMSO	15.122	13.607	14.002	14.2437
		Vectosertib(0.5uM)	13.996	13.516	13.902	13.8047
		Vectosertib(1uM)	13.946	13.556	14.133	13.8783
	MP41	DMSO	13.592	13.29	14.626	13.836
		Vectosertib(0.5uM)	12.328	13.21	13.944	13.1607
		Vectosertib(1uM)	13.132	13.31	13.838	13.4267
		CCL15	CT1	CT2	CT3	Average	Avg.Actin	Delta Ct	Delta Delta Ct	Fold Change =	SEM	Replicates			Mel92.1
	Mel92.1	DMSO	25.877	25.741	25.554	25.724	14.2437	11.4803	0	1	0.0653596	3			CCL15	1	0.0653596	3	0.694157	0.0479367	3	0.942567	0.117117	3
		Vectosertib(0.5uM)	25.883	25.932	25.62	25.8117	13.8047	12.007	0.526667	0.694157	0.0479367	3			MP41
		Vectosertib(1uM)	25.676	25.111	25.545	25.444	13.8783	11.5657	0.0853333	0.942567	0.117117	3			CCL15	1	0.075119	3	0.720465	0.0421284	3	0.849292	0.0113086	3
	MP41	DMSO	27.844	27.71	28.088	27.8807	13.836	14.0447	0	1	0.075119	3
		Vectosertib(0.5uM)	27.592	27.59	27.853	27.6783	13.1607	14.5177	0.473	0.720465	0.0421284	3
		Vectosertib(1uM)	27.681	27.695	27.745	27.707	13.4267	14.2803	0.235667	0.849292	0.0113086	3
		CCL15	CT1	CT2	CT3	Avg.Actin	Delta Ct	Delta Ct	Delta Ct	Delta Delta Ct	Delta Delta Ct	Delta Delta Ct	Avg.Delta delta Ct	STDEV	R.STEDEV	SEM
	Mel92.1	DMSO	25.877	25.741	25.554	14.2437	11.6333	11.4973	11.3103	0.000314788	0.000345906	0.000393777	0.00035149	3.97897e-05	0.113203	0.0653596
		Vectosertib(0.5uM)	25.883	25.932	25.62	13.8047	12.0783	12.1273	11.8153	0.000231238	0.000223516	0.000277479	0.000244078	2.91829e-05	0.0830263	0.0479367
		Vectosertib(1uM)	25.676	25.111	25.545	13.8783	11.7977	11.2327	11.6667	0.000280898	0.000415557	0.000307598	0.000334684	7.12987e-05	0.202847	0.117117
	MP41	DMSO	27.844	27.71	28.088	13.836	14.008	13.874	14.252	6.06976e-05	6.66055e-05	5.12531e-05	5.95187e-05	7.74376e-06	0.130106	0.075119
		Vectosertib(0.5uM)	27.592	27.59	27.853	13.1607	14.4313	14.4293	14.6923	4.52622e-05	4.5325e-05	3.77717e-05	4.27863e-05	4.34287e-06	0.0729664	0.0421284
		Vectosertib(1uM)	27.681	27.695	27.745	13.4267	14.2543	14.2683	14.3183	5.11703e-05	5.06762e-05	4.89499e-05	5.02655e-05	1.16577e-06	0.0195866	0.0113086

## Sheet: Sheet1
	Mel92.1 Cell line					Figure 5F
		Actin	CT1	CT2	CT3	Average Actin CT
		DMSO	13.911	13.881	14.028	13.94													DMSO			Vactosertib
		Vactosertib	14.041	13.776	13.956	13.9243											Mel92.1		Fold Change	SEM	N	Fold Change	SEM	N
		CCL27	CT1	CT2	CT3	Average CT	Average Actin CT	Delta Ct	Delta Delta Ct	Fold Change	SEM	Replicates						CCL27	1	0.0191935	3	1.22688	0.0726775	3
		DMSO	27.526	27.62	27.554	27.5667	13.94	13.6267	0	1	0.0191935	3						CXCL10	1	0.0580676	3	1.6103	0.106057	3
		Vactosertib	27.402	27.259	27.107	27.256	13.9243	13.3317	-0.295	1.22688	0.0726775	3
		CXCL10
		DMSO	27.56	27.277	27.338	27.3917	13.94	13.4517	0	1	0.0580676	3
		Vactosertib	26.863	26.671	26.532	26.6887	13.9243	12.7643	-0.687333	1.6103	0.106057	3
					Standard Error for the Mean(SEM) calculation
		CCL27	CT1	CT2	CT3	Average Actin CT	Delta Ct	Delta Ct	Delta Ct	Delta Delta Ct	Delta Delta Ct	Delta Delta Ct	Avg.Delta delta Ct	STDEV	R.STEDEV	SEM
		DMSO	27.526	27.62	27.554	13.94	13.586	13.68	13.614	8.13217e-05	7.61921e-05	7.97586e-05	7.90908e-05	2.62923e-06	0.0332432	0.0191935
		Vactosertib	27.402	27.259	27.107	13.9243	13.4777	13.3347	13.1827	8.76633e-05	9.67978e-05	0.000107553	9.7338e-05	9.95575e-06	0.125877	0.0726775
		CXCL10
		DMSO	27.56	27.277	27.338	13.94	13.62	13.337	13.398	7.94276e-05	9.66413e-05	9.26403e-05	8.95698e-05	9.0083e-06	0.100573	0.0580676
		Vactosertib	26.863	26.671	26.532	13.9243	12.9387	12.7467	12.6077	0.000127372	0.000145503	0.000160219	0.000144365	1.64532e-05	0.183691	0.106057
