# Supplementary material for: Loss of EHMT2 enhances NK cell-driven anti-tumor immunity through TGF-β1 suppression
Source: EMBO Mol Med. 2025 Dec 9;18(1):232–74. doi: 10.1038/s44321-025-00357-6 (PMC12808752; doi:10.1038/s44321-025-00357-6)
Supplement: Supplementary file 10 — Source data Fig. 5 [file 44321_2025_357_MOESM10_ESM.zip › Figure 5/5H/Figure 5H.xlsx]

## Sheet: Sheet1
				Figure 5H
			DMSO				UNCO642
		Mel92.1	Replicate 1	Replicate 2	Replicate 3		Replicate 1	Replicate 2	Replicate 3
			816.22	716.488	835.728		1283.35	1147.92	922.296
			DMSO				UNCO642
		MP41	Replicate 1	Replicate 2	Replicate 3		Replicate 1	Replicate 2	Replicate 3
			717.243	816.442	1050.4		1923.16	1834.31	1707.08
				Mel92.1
			Mean	SEM	N
		DMSO	789.479	36.9282	3
		UNCO642	1117.85	105.309	3
				MP41
			Mean	SEM	N
		DMSO	861.361	98.7642	3
		UNCO642	1821.52	62.7065	3
