# Supplementary material for: Loss of EHMT2 enhances NK cell-driven anti-tumor immunity through TGF-β1 suppression
Source: EMBO Mol Med. 2025 Dec 9;18(1):232–74. doi: 10.1038/s44321-025-00357-6 (PMC12808752; doi:10.1038/s44321-025-00357-6)
Supplement: Supplementary file 10 — Source data Fig. 5 [file 44321_2025_357_MOESM10_ESM.zip › Figure 5/5C/Figure 5C.xlsx]

## Sheet: Sheet1
			Figure 5C
Mel92.1 Cell line		DMSO			UNC0642
		SPOT 1	SPOT 2		SPOT 1	SPOT 2
	CCL1	1.07804	0.921955		4.31196	4.1654
	CCL24	0.916134	1.08387		3.91393	4.08166
	CXCL5	1.00959	0.990409		3.8061	4.08588
	CCL13	1.10166	0.898335		3.63302	3.27188
	CCL15	1.1014	0.898601		3.62615	3.26595
	CCL16	0.838993	1.16101		2.73994	2.72175
	CXCL10	0.992951	1.00705		2.64743	2.66321
	GRO a/b/g	0.982514	1.01749		2.59225	2.67879
	CCL27	1.0652	0.934803		2.54066	2.52126
	CCL28	0.955776	1.04422		2.19457	2.02008
	CCL4	1.03548	0.964522		2.18856	2.01471
	CXCL13	1.05887	0.94113		2.10833	1.93887
	CCL11	1.23526	0.764736		2.04601	1.93351
	CXCL7	0.966726	1.03327		1.83001	1.95599
	CXCL1	0.830895	1.16911		1.91344	1.82811
	CXCL16	1.04414	0.955856		1.97824	1.74369
	CXCL6	0.966518	1.03348		1.72309	1.67981
	Lymphotactin	1.15181	0.848189		1.6585	1.41211
	CXCL8	1.01835	0.981654		1.47676	1.53105
		DMSO			UNC0642
Fold change shown in figure 5C		Mean	SEM	Replicates	Mean	SEM	Replicates
	CCL1	1	0.0780568	2	4.23868	0.0732924	2
	CCL24	1	0.0838786	2	3.9978	0.0838786	2
	CXCL5	1	0.00959272	2	3.94599	0.139908	2
	CCL13	1	0.10168	2	3.45245	0.180597	2
	CCL15	1	0.101415	2	3.44605	0.180126	2
	CCL16	1	0.161031	2	2.73084	0.00909553	2
	CXCL10	1	0.0070496	2	2.65532	0.00789503	2
	GRO a/b/g	1	0.0174891	2	2.63552	0.0432779	2
	CCL27	1	0.0652064	2	2.53096	0.00970101	2
	CCL28	1	0.0442305	2	2.10733	0.0872566	2
	CCL4	1	0.0354832	2	2.10164	0.0869388	2
	CXCL13	1	0.0588785	2	2.0236	0.0847448	2
	CCL11	1	0.235299	2	1.98976	0.0562596	2
	CXCL7	1	0.0332793	2	1.893	0.0630001	2
	CXCL1	1	0.169131	2	1.87077	0.0426709	2
	CXCL16	1	0.044151	2	1.86097	0.117291	2
	CXCL6	1	0.0334874	2	1.70145	0.0216414	2
	Lymphotactin	1	0.151834	2	1.53531	0.123212	2
	CXCL8	1	0.0183484	2	1.50391	0.0271471	2
