# Supplementary material for: Loss of EHMT2 enhances NK cell-driven anti-tumor immunity through TGF-β1 suppression
Source: EMBO Mol Med. 2025 Dec 9;18(1):232–74. doi: 10.1038/s44321-025-00357-6 (PMC12808752; doi:10.1038/s44321-025-00357-6)
Supplement: Supplementary file 10 — Source data Fig. 5 [file 44321_2025_357_MOESM10_ESM.zip › Figure 5/5D/Figure 5D.xlsx]

## Sheet: Sheet1
	Mel92.1 cell line								Figure 5D
		Actin	CT1	CT2	CT3	Average Actin CT
		DMSO	13.721	14.066	13.414	13.7337
		UNC0642	13.381	13.685	13.256	13.4407
		A366	13.321	14.509	13.214	13.6813
		CXCL5	CT1	CT2	CT3	Average CT	Average Actin CT	Delta Ct	Delta Delta Ct	Fold Change	SEM	Replicates				DMSO			UNC0642			A366
		DMSO	29.529	29.534	29.478	29.5137	13.7337	15.78	0	1	0.0124756	3				Fold Change	SEM	N	Fold Change	SEM	N	Fold Change	SEM	N
		UNC0642	28.587	28.496	28.629	28.5707	13.4407	15.13	-0.65	1.56917	0.0430485	3			CXCL5	1	0.0124756	3	1.56917	0.0430485	3	3.13544	0.16388	3
		A366	27.666	27.878	27.894	27.8127	13.6813	14.1313	-1.64867	3.13544	0.16388	3			CCL15	1	0.0638292	3	11.5782	0.161065	3	10.758	0.274538	3
		CXCL10													CXCL10	1	0.421931	3	3.25502	0.154302	3	2.77984	0.109257	3
		DMSO	31.168	27.949	28.078	29.065	13.7337	15.3313	0	1	0.421931	3			CCL27	1	0.0683184	3	1.37777	0.0523287	3	1.79959	0.186078	3
		UNC0642	26.968	26.964	27.276	27.0693	13.4407	13.6287	-1.70267	3.25502	0.154302	3			CXCL8	1	0.0101769	3	1.22123	0.0782481	3	2.77278	0.0413474	3
		A366	27.449	27.456	27.708	27.5377	13.6813	13.8563	-1.475	2.77984	0.109257	3
		CCL27
		DMSO	27.378	27.685	27.641	27.568	13.7337	13.8343	0	1	0.0683184	3
		UNC0642	26.922	26.778	26.738	26.8127	13.4407	13.372	-0.462333	1.37777	0.0523287	3
		A366	26.658	26.932	26.414	26.668	13.6813	12.9867	-0.847667	1.79959	0.186078	3
		CXCL8
		DMSO	21.969	21.979	21.931	21.9597	13.7337	8.226	0	1	0.0101769	3
		UNC0642	21.21	21.523	21.402	21.3783	13.4407	7.93767	-0.288333	1.22123	0.0782481	3
		A366	20.424	20.478	20.406	20.436	13.6813	6.75467	-1.47133	2.77278	0.0413474	3
		Actin	CT1	CT2	CT3	Average Actin CT
		DMSO	15.326	15.405	15.116	15.2823
		UNC0642	14.453	14.623	14.335	14.4703
		A366	14.217	15.058	14.134	14.4697
		CCL15	CT1	CT2	CT3	Average CT	Average Actin CT	Delta Ct	Delta Delta Ct	Fold Change	SEM	Replicates
		DMSO	26.645	26.573	26.346	26.5213	15.2823	11.239	0	1	0.0638292	3
		UNC0642	22.195	22.197	22.136	22.176	14.4703	7.70567	-3.53333	11.5782	0.161065	3
		A366	22.224	22.351	22.269	22.2813	14.4697	7.81167	-3.42733	10.758	0.274538	3
					Standard Error for the Mean(SEM) calculation
		CXCL5	CT1	CT2	CT3	Average Actin CT	Delta Ct	Delta Ct	Delta Ct	Delta Delta Ct	Delta Delta Ct	Delta Delta Ct	Avg.Delta delta Ct	STDEV	R.STEDEV	SEM
		DMSO	29.529	29.534	29.478	13.7337	15.7953	15.8003	15.7443	1.75845e-05	1.75237e-05	1.82173e-05	1.77752e-05	3.84082e-07	0.0216078	0.0124756
		UNC0642	28.587	28.496	28.629	13.4407	15.1463	15.0553	15.1883	2.7574e-05	2.93693e-05	2.67828e-05	2.79087e-05	1.32532e-06	0.07456	0.0430485
		A366	27.666	27.878	27.894	13.6813	13.9847	14.1967	14.2127	6.16873e-05	5.32571e-05	5.26697e-05	5.58714e-05	5.0453e-06	0.28384	0.16388
		CXCL10
		DMSO	31.168	27.949	28.078	13.7337	17.4343	14.2153	14.3443	5.64602e-06	5.25725e-05	4.80757e-05	3.54314e-05	2.58927e-05	0.730784	0.421931
		UNC0642	26.968	26.964	27.276	13.4407	13.5273	13.5233	13.8353	8.46968e-05	8.49319e-05	6.84147e-05	7.93478e-05	9.46906e-06	0.267251	0.154302
		A366	27.449	27.456	27.708	13.6813	13.7677	13.7747	14.0267	7.17e-05	7.1353e-05	5.99173e-05	6.76568e-05	6.7048e-06	0.189233	0.109257
		CCL27
		DMSO	27.378	27.685	27.641	13.7337	13.6443	13.9513	13.9073	7.80992e-05	6.31292e-05	6.50842e-05	6.87708e-05	8.13748e-06	0.118328	0.0683184
		UNC0642	26.922	26.778	26.738	13.4407	13.4813	13.3373	13.2973	8.74408e-05	9.6619e-05	9.93353e-05	9.44651e-05	6.23294e-06	0.0906334	0.0523287
		A366	26.658	26.932	26.414	13.6813	12.9767	13.2507	12.7327	0.000124061	0.000102601	0.000146922	0.000124528	2.21639e-05	0.322287	0.186078
		CXCL8
		DMSO	21.969	21.979	21.931	13.7337	8.23533	8.24533	8.19733	0.00331832	0.00329539	0.00340688	0.0033402	5.88757e-05	0.0176264	0.0101769
		UNC0642	21.21	21.523	21.402	13.4407	7.76933	8.08233	7.96133	0.0045835	0.00368957	0.00401236	0.00409514	0.000452682	0.135526	0.0782481
		A366	20.424	20.478	20.406	13.6813	6.74267	6.79667	6.72467	0.00933803	0.00899496	0.00945526	0.00926275	0.000239204	0.0716137	0.0413474
		CCL15
		DMSO	26.645	26.573	26.346	15.2823	11.3627	11.2907	11.0637	0.000379749	0.000399182	0.000467202	0.000415377	4.59209e-05	0.110552	0.0638292
		UNC0642	22.195	22.197	22.136	14.4703	7.72467	7.72667	7.66567	0.00472763	0.00472108	0.00492498	0.00479123	0.000115876	0.278965	0.161065
		A366	22.224	22.351	22.269	14.4697	7.75433	7.88133	7.79933	0.00463141	0.00424114	0.00448918	0.00445391	0.000197512	0.4755	0.274538
