# Supplementary material for: Loss of EHMT2 enhances NK cell-driven anti-tumor immunity through TGF-β1 suppression
Source: EMBO Mol Med. 2025 Dec 9;18(1):232–74. doi: 10.1038/s44321-025-00357-6 (PMC12808752; doi:10.1038/s44321-025-00357-6)
Supplement: Supplementary file 10 — Source data Fig. 5 [file 44321_2025_357_MOESM10_ESM.zip › Figure 5/5E/Figure 5E.xlsx]

## Sheet: Sheet1
	MP41 Cell line						Figure 5E
		Actin	CT1	CT2	CT3	Average Actin CT
		DMSO	15.859	16.064	15.472	15.7983
		UNC0642	17.845	17.471	17.13	17.482										DMSO			UNC0642			A366
		A366	17.702	18.046	17.627	17.7917										Fold Change	SEM	N	Fold Change	SEM	N	Fold Change	SEM	N
		CXCL5	CT1	CT2	CT3	Average CT	Average Actin CT	Delta Ct	Delta Delta Ct	Fold Change	SEM	Replicates			CXCL5	1	0.13611	3	4.01203	0.0793398	3	3.92856	0.144883	3
		DMSO	26.505	26.376	27.065	26.6487	15.7983	10.8503	0	1	0.13611	3			CCL15	1	0.339957	3	5.78774	0.627894	3	7.67766	0.896575	3
		UNC0642	26.334	26.275	26.375	26.328	17.482	8.846	-2.00433	4.01203	0.0793398	3			CXCL10	1	0.0501415	3	2.71886	0.125212	3	2.5117	0.0581301	3
		A366	26.637	26.775	26.592	26.668	17.7917	8.87633	-1.974	3.92856	0.144883	3			CCL27	1	0.0275564	3	4.15448	0.0242944	3	3.46855	0.177669	3
		CXCL10													CXCL8	1	0.0694524	3	10.8805	0.82617	3	2.36144	0.443694	3
		DMSO	31.941	31.72	31.716	31.7923	15.7983	15.994	0	1	0.0501415	3
		UNC0642	31.972	32.169	31.958	32.033	17.482	14.551	-1.443	2.71886	0.125212	3
		A366	32.52	32.446	32.405	32.457	17.7917	14.6653	-1.32867	2.5117	0.0581301	3
		CCL27
		DMSO	30.025	30.085	29.948	30.0193	15.7983	14.221	0	1	0.0275564	3
		UNC0642	29.664	29.635	29.646	29.6483	17.482	12.1663	-2.05467	4.15448	0.0242944	3
		A366	30.365	30.115	30.175	30.2183	17.7917	12.4267	-1.79433	3.46855	0.177669	3
		CXCL8
		DMSO	17.726	18.073	17.905	17.9013	15.7983	2.103	0	1	0.0694524	3
		UNC0642	16.272	16.221	15.931	16.1413	17.482	-1.34067	-3.44367	10.8805	0.82617	3
		A366	18.165	18.99	18.81	18.655	17.7917	0.863333	-1.23967	2.36144	0.443694	3
		Actin	CT1	CT2	CT3	Average Actin CT
		DMSO	17.62	17.579	17.654	17.6177
		UNC0642	18.679	18.623	18.529	18.6103
		A366	19.886	19.742	19.848	19.8253
		CCL15	CT1	CT2	CT3	Average CT	Average Actin CT	Delta Ct	Delta Delta Ct	Fold Change	SEM	Replicates
		DMSO	31.381	31.983	33.374	32.246	17.6177	14.6283	0	1	0.339957	3
		UNC0642	31.061	30.628	30.428	30.7057	18.6103	12.0953	-2.533	5.78774	0.627894	3
		A366	31.72	31.67	31.149	31.513	19.8253	11.6877	-2.94067	7.67766	0.896575	3
						Standard Error for the Mean(SEM) calculation
		CXCL5	CT1	CT2	CT3	Average Actin CT	Delta Ct	Delta Ct	Delta Ct	Delta Delta Ct	Delta Delta Ct	Delta Delta Ct	Avg.Delta delta Ct	STDEV	R.STEDEV	SEM
		DMSO	26.505	26.376	27.065	15.7983	10.7067	10.5777	11.2667	0.000598373	0.000654342	0.000405878	0.000552865	0.000130334	0.235743	0.13611
		UNC0642	26.334	26.275	26.375	17.482	8.852	8.793	8.893	0.00216413	0.00225446	0.00210349	0.00217403	7.59727e-05	0.137417	0.0793398
		A366	26.637	26.775	26.592	17.7917	8.84533	8.98333	8.80033	0.00217415	0.00197582	0.00224303	0.002131	0.000138734	0.250937	0.144883
		CXCL10
		DMSO	31.941	31.72	31.716	15.7983	16.1427	15.9217	15.9177	1.38221e-05	1.61102e-05	1.61549e-05	1.53624e-05	1.33415e-06	0.086845	0.0501415
		UNC0642	31.972	32.169	31.958	17.482	14.49	14.687	14.476	4.34586e-05	3.79116e-05	4.38823e-05	4.17508e-05	3.3316e-06	0.216867	0.125212
		A366	32.52	32.446	32.405	17.7917	14.7283	14.6543	14.6133	3.68409e-05	3.87798e-05	3.98977e-05	3.85062e-05	1.54671e-06	0.100681	0.0581301
		CCL27
		DMSO	30.025	30.085	29.948	15.7983	14.2267	14.2867	14.1497	5.21611e-05	5.00363e-05	5.50207e-05	5.2406e-05	2.50122e-06	0.0477277	0.0275564
		UNC0642	29.664	29.635	29.646	17.482	12.182	12.153	12.164	0.000215205	0.000219575	0.000217907	0.000217562	2.20513e-06	0.0420778	0.0242944
		A366	30.365	30.115	30.175	17.7917	12.5733	12.3233	12.3833	0.000164078	0.000195122	0.000187174	0.000182125	1.61265e-05	0.307722	0.177669
		CXCL8
		DMSO	17.726	18.073	17.905	15.7983	1.92767	2.27467	2.10667	0.262854	0.20666	0.232183	0.233899	0.0281361	0.120292	0.0694524
		UNC0642	16.272	16.221	15.931	17.482	-1.21	-1.261	-1.551	2.31338	2.39662	2.9302	2.54673	0.334692	1.43093	0.82617
		A366	18.165	18.99	18.81	17.7917	0.373333	1.19833	1.01833	0.771997	0.435778	0.493686	0.567154	0.179746	0.768479	0.443694
		CCL15
		DMSO	31.381	31.983	33.374	17.6177	13.7633	14.3653	15.7563	7.19157e-05	4.7381e-05	1.80664e-05	4.57877e-05	2.696e-05	0.588805	0.339957
		UNC0642	31.061	30.628	30.428	18.6103	12.4507	12.0177	11.8177	0.000178639	0.000241169	0.000277031	0.00023228	4.97947e-05	1.08751	0.627894
		A366	31.72	31.67	31.149	19.8253	11.8947	11.8447	11.3237	0.000262633	0.000271894	0.000390155	0.000308227	7.11022e-05	1.55287	0.896575
