# Supplementary material for: Loss of EHMT2 enhances NK cell-driven anti-tumor immunity through TGF-β1 suppression
Source: EMBO Mol Med. 2025 Dec 9;18(1):232–74. doi: 10.1038/s44321-025-00357-6 (PMC12808752; doi:10.1038/s44321-025-00357-6)
Supplement: Supplementary file 11 — Source data Fig. 6 [file 44321_2025_357_MOESM11_ESM.zip]

Archive with 70 entries (55 files):
- Figure 6/
- __MACOSX/._Figure 6
- Figure 6/6F/
- __MACOSX/Figure 6/._6F
- Figure 6/6A/
- __MACOSX/Figure 6/._6A
- Figure 6/6H/
- __MACOSX/Figure 6/._6H
- Figure 6/6N/
- __MACOSX/Figure 6/._6N
- Figure 6/6I/
- __MACOSX/Figure 6/._6I
- Figure 6/6G/
- __MACOSX/Figure 6/._6G
- Figure 6/.DS_Store
- __MACOSX/Figure 6/._.DS_Store
- Figure 6/6B/
- __MACOSX/Figure 6/._6B
- Figure 6/6E/
- __MACOSX/Figure 6/._6E
- Figure 6/6L/
- __MACOSX/Figure 6/._6L
- Figure 6/6K/
- __MACOSX/Figure 6/._6K
- Figure 6/6J/
- __MACOSX/Figure 6/._6J
- Figure 6/6M/
- __MACOSX/Figure 6/._6M
- Figure 6/6D/
- __MACOSX/Figure 6/._6D
- Figure 6/6C/
- __MACOSX/Figure 6/._6C
- Figure 6/6F/Figure 6F.xlsx
- __MACOSX/Figure 6/6F/._Figure 6F.xlsx
- Figure 6/6A/Figure 6A.xlsx
- __MACOSX/Figure 6/6A/._Figure 6A.xlsx
- Figure 6/6H/Figure 6H.tif
- __MACOSX/Figure 6/6H/._Figure 6H.tif
- Figure 6/6N/Figure 6N.tif
- __MACOSX/Figure 6/6N/._Figure 6N.tif
- Figure 6/6I/Figure 6I.xlsx
- __MACOSX/Figure 6/6I/._Figure 6I.xlsx
- Figure 6/6G/Figure 6G.xlsx
- __MACOSX/Figure 6/6G/._Figure 6G.xlsx
- Figure 6/6B/.DS_Store
- __MACOSX/Figure 6/6B/._.DS_Store
- Figure 6/6B/Figure 6B-MDA-MB-231 and HCC70 Western blots.tif
- __MACOSX/Figure 6/6B/._Figure 6B-MDA-MB-231 and HCC70 Western blots.tif
- Figure 6/6E/FIgure 6E.tif
- __MACOSX/Figure 6/6E/._FIgure 6E.tif
- Figure 6/6L/.DS_Store
- __MACOSX/Figure 6/6L/._.DS_Store
- Figure 6/6L/Figure 6L.xlsx
- __MACOSX/Figure 6/6L/._Figure 6L.xlsx
- Figure 6/6K/FIgure 6K.tif
- __MACOSX/Figure 6/6K/._FIgure 6K.tif
- Figure 6/6J/Figure 6J.xlsx
- __MACOSX/Figure 6/6J/._Figure 6J.xlsx
- Figure 6/6J/.DS_Store
- __MACOSX/Figure 6/6J/._.DS_Store
- Figure 6/6M/.DS_Store
- __MACOSX/Figure 6/6M/._.DS_Store
- Figure 6/6M/Figure 6M.xlsx
- __MACOSX/Figure 6/6M/._Figure 6M.xlsx
- Figure 6/6D/.DS_Store
- __MACOSX/Figure 6/6D/._.DS_Store
- Figure 6/6D/Figure 6D-SU.86.86 and PANC10.05 Western blots.tif
- __MACOSX/Figure 6/6D/._Figure 6D-SU.86.86 and PANC10.05 Western blots.tif
- Figure 6/6C/Figure 6C.xlsx
- __MACOSX/Figure 6/6C/._Figure 6C.xlsx
