# Supplementary material for: Loss of EHMT2 enhances NK cell-driven anti-tumor immunity through TGF-β1 suppression
Source: EMBO Mol Med. 2025 Dec 9;18(1):232–74. doi: 10.1038/s44321-025-00357-6 (PMC12808752; doi:10.1038/s44321-025-00357-6)
Supplement: Supplementary file 11 — Source data Fig. 6 [file 44321_2025_357_MOESM11_ESM.zip › Figure 6/6F/Figure 6F.xlsx]

## Sheet: Sheet1
Mice	BALB/c
Cell line	EMT6-F-Luc cells
Arbitrary units	Week1	Mouse 1	Mouse 2	Mouse 3	Mouse 4	Mouse 5		Week3	Mouse 1	Mouse 2	Mouse 3	Mouse 4	Mouse 5
	NS shRNA	1543000	935900	1488000	6092000	2329000		NS shRNA	4129000	11800000	16560000	16890000	9947000
	Ehmt2 shRNA	1140000	914400	826300	687100	492100		Ehmt2 shRNA	2906000	1569	645.7	1132	4244000
