# Supplementary material for: Loss of EHMT2 enhances NK cell-driven anti-tumor immunity through TGF-β1 suppression
Source: EMBO Mol Med. 2025 Dec 9;18(1):232–74. doi: 10.1038/s44321-025-00357-6 (PMC12808752; doi:10.1038/s44321-025-00357-6)
Supplement: Supplementary file 11 — Source data Fig. 6 [file 44321_2025_357_MOESM11_ESM.zip › Figure 6/6A/Figure 6A.xlsx]

## Sheet: Sheet1
	DMSO						UNC0642						A366						AZGP1-V5
	Replicate 1	Replicate 2	Replicate 3	Replicate 4	Replicate 5	Replicate 6	Replicate 1	Replicate 2	Replicate 3	Replicate 4	Replicate 5	Replicate 6	Replicate 1	Replicate 2	Replicate 3	Replicate 4	Replicate 5	Replicate 6
	0.270415	1.2664	0.945114	0.945114	1.19411	1.37885	4.66766	4.39402	4.49782	4.82808	4.97905	5.44141	2.32824	2.05689	1.45389	1.95639	1.23279	1.26294
	Vector						UNC0642						A366
	Replicate 1	Replicate 2	Replicate 3	Replicate 4	Replicate 5	Replicate 6	Replicate 1	Replicate 2	Replicate 3	Replicate 4	Replicate 5	Replicate 6	Replicate 1	Replicate 2	Replicate 3	Replicate 4	Replicate 5	Replicate 6
	1.21878	0.796158	0.994664	0.898613	1.07791	1.01387	1.19148	1.37717	2.00386	1.4526	1.46421	0.878138	1.36333	1.17334	1.06779	1.24722	1.32111	1.45304
MDA-MB-231		Mean	SEM	Replicates
	DMSO	1	0.162359	6
	UNC0642	4.80134	0.154724	6
	A366	1.71519	0.187678	6
HCC70		Mean	SEM	Replicates
	DMSO	1	0.0594503	6
	UNC0642	1.39458	0.151434	6
	A366	1.27097	0.0564531	6
