# Supplementary material for: Loss of EHMT2 enhances NK cell-driven anti-tumor immunity through TGF-β1 suppression
Source: EMBO Mol Med. 2025 Dec 9;18(1):232–74. doi: 10.1038/s44321-025-00357-6 (PMC12808752; doi:10.1038/s44321-025-00357-6)
Supplement: Supplementary file 11 — Source data Fig. 6 [file 44321_2025_357_MOESM11_ESM.zip › Figure 6/6I/Figure 6I.xlsx]

## Sheet: Sheet1
Mice	NSG
Cell line	EMT6-F-Luc cells
Arbitrary units	Week1							Week3
	NS shRNA	12500000	16200000	8280000	11700000	13000000		NS shRNA	45300000	84200000	42600000	74300000	63300000
	Ehmt2 shRNA	4500000	5160000	3980000	6700000	4400000		Ehmt2 shRNA	21200000	26700000	47300000	26300000	38600000
