# Supplementary material for: Loss of EHMT2 enhances NK cell-driven anti-tumor immunity through TGF-β1 suppression
Source: EMBO Mol Med. 2025 Dec 9;18(1):232–74. doi: 10.1038/s44321-025-00357-6 (PMC12808752; doi:10.1038/s44321-025-00357-6)
Supplement: Supplementary file 11 — Source data Fig. 6 [file 44321_2025_357_MOESM11_ESM.zip › Figure 6/6L/Figure 6L.xlsx]

## Sheet: Sheet1
	Tumor infiltrated NK cells (%)	Replicate 1	Replicate 2	Replicate 3
	NS shRNA	0.73	0.94	1.1
	Ehmt2 shRNA	2.1	3.22	2.26
