# Supplementary material for: Loss of EHMT2 enhances NK cell-driven anti-tumor immunity through TGF-β1 suppression
Source: EMBO Mol Med. 2025 Dec 9;18(1):232–74. doi: 10.1038/s44321-025-00357-6 (PMC12808752; doi:10.1038/s44321-025-00357-6)
Supplement: Supplementary file 11 — Source data Fig. 6 [file 44321_2025_357_MOESM11_ESM.zip › Figure 6/6J/Figure 6J.xlsx]

## Sheet: Sheet2
Mice	C57BL/6
Cell line	Panc02
Tumor volumes		Week1	Week2	Week3	Week4	Week5	Week6	Week7
NS shRNA	Mouse 1	4	6	34.1059	49.3493	187.69	192.495	494.373
	Mouse 2	13.5	28.2588	51.7182	129.061	609.246	774.623	1951.62
	Mouse 3	15.4734	42.1009	194.145	363.557	693.533	1143.1	2029.5					NS shRNA			Ehmt2 shRNA
	Mouse 4	6	13.5588	36.3463	58.08	583.808	651.726	1749.19					Mean	SEM	N	Mean	SEM	N
	Mouse 5	4	4	26.1919	44.5465	114.114	56.1938	413.054				Week1	8.59467	2.45296	5	4	1.09548	5
Ehmt2 shRNA	Mouse 1	6	4	4	18.9227	174.163	82.7859	212.27				Week2	18.7837	7.22085	5	7.6648	5.73515	5
	Mouse 2	0	0	0	11.5926	24.5	18.6574	72.7442				Week3	68.5014	31.683	5	11.7695	9.81066	5
	Mouse 3	4	0	0	17.1354	24.885	41.8275	111.496				Week4	128.919	60.6333	5	36.8535	20.4813	5
	Mouse 4	6	30.324	50.8475	118.617	295.96	441	740.283				Week5	437.678	119.05	5	109.032	54.9392	5
	Mouse 5	4	4	4	18	25.6526	51.0513	146.312				Week6	563.628	197.908	5	127.064	79.1578	5
												Week7	1327.55	359.904	5	256.621	123.076	5
