# Supplementary material for: Loss of EHMT2 enhances NK cell-driven anti-tumor immunity through TGF-β1 suppression
Source: EMBO Mol Med. 2025 Dec 9;18(1):232–74. doi: 10.1038/s44321-025-00357-6 (PMC12808752; doi:10.1038/s44321-025-00357-6)
Supplement: Supplementary file 11 — Source data Fig. 6 [file 44321_2025_357_MOESM11_ESM.zip › Figure 6/6M/Figure 6M.xlsx]

## Sheet: Sheet1
Mice	NSG
Cell line	Panc02
Tumor volumes		Week1	Week2	Week3	Week4	Week5
NS shRNA	Mouse 1	5.71085	27.4977	126.49	180.336	466.206
	Mouse 2	3.81666	6	59.1671	92.5	297.632							NS shRNA			EHMT2 shRNA
	Mouse 3	3.83051	20.295	85.7368	153	343.139							Mean	SEM	N	Mean	SEM	N
	Mouse 4	42.8947	111.587	370.764	871.748	845.933						Week1	13.2506	7.49665	5	6.7557	2.96554	5
	Mouse 5	10	51.5557	295.275	469.3	820.888						Week2	43.3871	18.5767	5	35.7581	12.796	5
Ehmt2 shRNA	Mouse 1	17.7785	79.7418	181.508	527.009	1171.58						Week3	187.487	61.5439	5	123.857	15.4729	5
	Mouse 2	0	15.345	89.8501	211.248	684.79						Week4	353.377	144.97	5	339.114	59.8047	5
	Mouse 3	6	17.9047	115.679	320.429	973.824						Week5	554.76	117.125	5	968.69	88.9023	5
	Mouse 4	6	50.0487	123.91	415.06	1135.84
	Mouse 5	4	15.75	108.336	221.825	877.412
