# Supplementary material for: Loss of EHMT2 enhances NK cell-driven anti-tumor immunity through TGF-β1 suppression
Source: EMBO Mol Med. 2025 Dec 9;18(1):232–74. doi: 10.1038/s44321-025-00357-6 (PMC12808752; doi:10.1038/s44321-025-00357-6)
Supplement: Supplementary file 11 — Source data Fig. 6 [file 44321_2025_357_MOESM11_ESM.zip › Figure 6/6C/Figure 6C.xlsx]

## Sheet: Sheet1
SU.86.86	DMSO						UNC0642						A366						AZGP1-V5
	Replicate 1	Replicate 2	Replicate 3	Replicate 4	Replicate 5	Replicate 6	Replicate 1	Replicate 2	Replicate 3	Replicate 4	Replicate 5	Replicate 6	Replicate 1	Replicate 2	Replicate 3	Replicate 4	Replicate 5	Replicate 6
	1.08951	0.921678	1.10629	1.07273	0.87972	0.93007	1.47133	1.78187	2.08796	1.2096	1.84841	1.3072	1.25348	1.28786	1.32224	1.41679	1.28786	1.40819
PANC10.05	DMSO						UNC0642						A366
	Replicate 1	Replicate 2	Replicate 3	Replicate 4	Replicate 5	Replicate 6	Replicate 1	Replicate 2	Replicate 3	Replicate 4	Replicate 5	Replicate 6	Replicate 1	Replicate 2	Replicate 3	Replicate 4	Replicate 5	Replicate 6
	1.30369	1.11637	1.00851	0.787133	1.01419	0.770104	1.60323	1.30407	1.15448	1.15448	1.35009	1.20626	1.75496	1.74073	1.9186	1.76919	1.40634	1.62689
SU.86.86		Mean	SEM	Replicates
	DMSO	1	0.0408703	6
	UNC0642	1.61773	0.139755	6
	A366	1.3294	0.0277615	6
PANC10.05		Mean	SEM	Replicates
	DMSO	1	0.0825204	6
	UNC0642	1.29544	0.0696534	6
	A366	1.70278	0.070438	6
