# Supplementary material for: Loss of EHMT2 enhances NK cell-driven anti-tumor immunity through TGF-β1 suppression
Source: EMBO Mol Med. 2025 Dec 9;18(1):232–74. doi: 10.1038/s44321-025-00357-6 (PMC12808752; doi:10.1038/s44321-025-00357-6)
Supplement: Supplementary file 12 — Source data Fig. 7 [file 44321_2025_357_MOESM12_ESM.zip]

Archive with 36 entries (28 files):
- Figure 7/
- __MACOSX/._Figure 7
- Figure 7/.DS_Store
- __MACOSX/Figure 7/._.DS_Store
- Figure 7/7D/
- __MACOSX/Figure 7/._7D
- Figure 7/7C/
- __MACOSX/Figure 7/._7C
- Figure 7/7B/
- __MACOSX/Figure 7/._7B
- Figure 7/7E/
- __MACOSX/Figure 7/._7E
- Figure 7/7G/
- __MACOSX/Figure 7/._7G
- Figure 7/7F/
- __MACOSX/Figure 7/._7F
- Figure 7/7A/
- __MACOSX/Figure 7/._7A
- Figure 7/7D/Figure 7D.xlsx
- __MACOSX/Figure 7/7D/._Figure 7D.xlsx
- Figure 7/7C/.DS_Store
- __MACOSX/Figure 7/7C/._.DS_Store
- Figure 7/7C/Figure 7C.xlsx
- __MACOSX/Figure 7/7C/._Figure 7C.xlsx
- Figure 7/7B/Figure 7B.JPG
- __MACOSX/Figure 7/7B/._Figure 7B.JPG
- Figure 7/7E/Figure 7E.xlsx
- __MACOSX/Figure 7/7E/._Figure 7E.xlsx
- Figure 7/7G/Figure 7G.xlsx
- __MACOSX/Figure 7/7G/._Figure 7G.xlsx
- Figure 7/7F/Figure 7F.jpeg
- __MACOSX/Figure 7/7F/._Figure 7F.jpeg
- Figure 7/7A/.DS_Store
- __MACOSX/Figure 7/7A/._.DS_Store
- Figure 7/7A/Figure 7A.xlsx
- __MACOSX/Figure 7/7A/._Figure 7A.xlsx
