# Supplementary material for: Loss of EHMT2 enhances NK cell-driven anti-tumor immunity through TGF-β1 suppression
Source: EMBO Mol Med. 2025 Dec 9;18(1):232–74. doi: 10.1038/s44321-025-00357-6 (PMC12808752; doi:10.1038/s44321-025-00357-6)
Supplement: Supplementary file 12 — Source data Fig. 7 [file 44321_2025_357_MOESM12_ESM.zip › Figure 7/7D/Figure 7D.xlsx]

## Sheet: Tumor_NK cells_
			Figure 7D
		Tumor NK cell infiltration (%)
	S.No.	Tumor 1	Tumor 2	Tumor 3	Tumor 4	Tumor 5	Tumor 6	Average	SEM
	NS shRNA+IgG	0.74	0.58	0.58	0.95	0.96		0.762	0.0840502
	NS shRNA+ Anti-NK1.1	0.61	0.52	0.44	0.22	0.37	0.35	0.418333	0.0559526
	EHMT2 ShRNA+IgG	1.9	1.61	2.08	2.35	0.15	2.33	1.73667	0.337031
	EHMT2 ShRNA+ Anti-NK1.1	0.29	0.34	0.12	0.19	0.26	0.21	0.235	0.0319177
	percentage	NS shRNA+IgG			NS shRNA+ Anti-NK1.1			EHMT2 ShRNA+IgG			EHMT2 ShRNA+ Anti-NK1.1
		Mean	SEM	N	Mean	SEM	N	Mean	SEM	N	Mean	SEM	N
		0.762	0.0840502	5	0.418333	0.0559526	6	1.73667	0.337031	6	0.235	0.0319177	6
