# Supplementary material for: Loss of EHMT2 enhances NK cell-driven anti-tumor immunity through TGF-β1 suppression
Source: EMBO Mol Med. 2025 Dec 9;18(1):232–74. doi: 10.1038/s44321-025-00357-6 (PMC12808752; doi:10.1038/s44321-025-00357-6)
Supplement: Supplementary file 12 — Source data Fig. 7 [file 44321_2025_357_MOESM12_ESM.zip › Figure 7/7C/Figure 7C.xlsx]

## Sheet: Spleen_
						Figure 7C
		NK cells from spleen(%)							Relative percentage of NK cells
		Mouse 1	Mouse 2	Mouse 3	Mouse 4	Mouse 5	Mouse 6	average	Mouse 1	Mouse 2	Mouse 3	Mouse 4	Mouse 5	Mouse 6	average	SEM
	NS shRNA+IgG	3.21	2.85	3.08	3.19	3.16	4.08	3.26167	98.4159	87.3786	94.4303	97.8028	96.883	125.089	100	5.28264
	NS shRNA+ Anti-NK1.1	1.12	1.21	0.25	0.25	0.83	0.63	0.715	34.3383	37.0976	7.66479	7.66479	25.4471	19.3153	21.9213	5.1979
	EHMT2 ShRNA+IgG	5.06	4.78	3.39	3.38	3.76	3.3	3.945	128.264	121.166	85.9316	85.6781	95.3105	83.6502	100	8.04147
	EHMT2 ShRNA+ Anti-NK1.1	0.2	0.52	0.38	2.16	0.48	1.63	0.895	5.06971	13.1812	9.63245	54.7529	12.1673	41.3181	22.6869	8.28246
		Relative Percentage	NS shRNA+IgG			NS shRNA+ Anti-NK1.1			EHMT2 ShRNA+IgG			EHMT2 ShRNA+ Anti-NK1.1
			Avg.percentage	SEM	N	Avg.percentage	SEM	N	Avg.percentage	SEM	N	Avg.percentage	SEM	N
			100	5.28264	6	21.9213	5.1979	6	100	8.04147	6	22.6869	8.28246	6
