# Supplementary material for: Loss of EHMT2 enhances NK cell-driven anti-tumor immunity through TGF-β1 suppression
Source: EMBO Mol Med. 2025 Dec 9;18(1):232–74. doi: 10.1038/s44321-025-00357-6 (PMC12808752; doi:10.1038/s44321-025-00357-6)
Supplement: Supplementary file 12 — Source data Fig. 7 [file 44321_2025_357_MOESM12_ESM.zip › Figure 7/7E/Figure 7E.xlsx]

## Sheet: Sheet1
Mice	Rag2 KO mice
Cell line	Panc02 cells
Tumor volumes		Week1	Week2	Week3	Week4	Week5
NS shRNA+IgG	Mouse 1	19.3443	59.5643	107.337	514.034	1507.67
	Mouse 2	31.703	72.2033	167.785	618.071	2299.75
	Mouse 3	12.6305	67.3491	189.478	372.773	1045.26				Tumor volumes			Tumor volumes			Tumor volumes			Tumor volumes
	Mouse 4	11.4177	37.379	117.935	411.92	1634.88				NS shRNA+IgG			Ehmt2 shRNA+IgG			NS shRNA+anti-NK1.1			Ehmt2 shRNA+anti-NK1.1
	Mouse 5	13.2762	58.7438	119.437	188.356	1138.71				Mean	SEM	N	Mean	SEM	N	Mean	SEM	N	Mean	SEM	N
	Mouse 6	18.5704	46.7761	109.161	123.898	1115.41			Week1	17.8237	3.07845	6	12.6748	1.34149	6	20.8169	2.43529	6	19.52	1.3231	6
Ehmt2 shRNA+IgG	Mouse 1	13.3206	28.9014	38.0391	46.3391	350.253			Week2	57.0026	5.28428	6	18.2287	4.58254	6	58.1377	6.58665	6	38.5713	3.58629	6
	Mouse 2	13.1256	13.5	22.0573	78.6671	389.905			Week3	135.189	14.1554	6	26.2105	4.49708	6	281.392	86.047	6	201.592	91.0092	6
	Mouse 3	16.2588	8	24.6905	237.616	540.463			Week4	371.509	76.9563	6	103.626	28.5785	6	946.763	149.769	6	411.778	56.1445	6
	Mouse 4	14.7781	4	18	91.095	366.012			Week5	1456.95	194.287	6	353.288	48.9603	6	1556.67	193.015	6	1478.51	276.839	6
	Mouse 5	6.72687	30.2253	13.5	113.246	172.981
	Mouse 6	11.8387	24.7456	40.9763	54.7947	300.114
NS shRNA+anti-NK1.1	Mouse 1	17.7231	85.5432	141.257	856.104	2072.84
	Mouse 2	17.4902	45.6391	116.712	433.753	1062.66
	Mouse 3	22.2952	56.4086	196.334	1036.95	1981.49
	Mouse 4	15.0834	47.61	282.781	968.339	1183.53
	Mouse 5	20.4466	68.5681	690.785	1561.28	1896.76
	Mouse 6	31.8628	45.0569	260.481	824.157	1142.74
Ehmt2 shRNA+anti-NK1.1	Mouse 1	18.2241	37.994	102.465	320.653	995.135
	Mouse 2	17.0281	55.1217	95.3264	323.408	1166.27
	Mouse 3	23.8264	38.3144	89.1899	411.172	1025.04
	Mouse 4	17.7747	33.1943	126.409	664.142	2804.14
	Mouse 5	23.4698	37.2106	141.41	297.812	1465.36
	Mouse 6	16.7968	29.5928	654.752	453.481	1415.11
