# Supplementary material for: Loss of EHMT2 enhances NK cell-driven anti-tumor immunity through TGF-β1 suppression
Source: EMBO Mol Med. 2025 Dec 9;18(1):232–74. doi: 10.1038/s44321-025-00357-6 (PMC12808752; doi:10.1038/s44321-025-00357-6)
Supplement: Supplementary file 12 — Source data Fig. 7 [file 44321_2025_357_MOESM12_ESM.zip › Figure 7/7G/Figure 7G.xlsx]

## Sheet: Rag2 KO Mice_EMHT2 KD Panc02 
		Percentage of spleen NK cells								Relative Percentage of spleen NK cells
Relative NK cells (%) (Spleen)		Spleen 1	Spleen 2	Spleen 3	Spleen 4	Spleen 5	Spleen 6	Average		Spleen1	Spleen2	Spleen3	Spleen4	Spleen5	Spleen 6	average percentage	SEM
	NS shRNA+ IgG	3.49	2.71	2.48	1.99	8.3	4.66	3.93833		88.6162	68.8108	62.9708	50.529	210.749	118.324	100	24.1723
	NS shRNA+ Anti-NK1.1	1.02	0.56	0.67	0.92	0.77	0.17	0.685		25.8993	14.2192	17.0123	23.3601	19.5514	4.31655	17.3931	3.13024
	EHMT2 shRNA+ IgG	3.62	3.16	13.8	3.56	3.8	2.5	5.07333		71.3535	62.2865	272.011	70.1708	74.9014	49.2773	100	34.6109
	EHMT2 shRNA+ Anti-NK1.1	0.23	0.017	0.45	0.22	0.49	0.67	0.346167		4.53351	0.335085	8.86991	4.3364	9.65834	13.2063	6.82326	1.88446
	Realtive Percentage	NS shRNA+ IgG			NS shRNA+ Anti-NK1.1			EHMT2 shRNA+ IgG			EHMT2 shRNA+ Anti-NK1.1
		Mean	SEM	N	Mean	SEM	N	Mean	SEM	N	Mean	SEM	N
		100	24.1723	6	17.3931	3.13024	6	100	34.6109	6	6.82326	1.88446	6
