# Supplementary material for: Loss of EHMT2 enhances NK cell-driven anti-tumor immunity through TGF-β1 suppression
Source: EMBO Mol Med. 2025 Dec 9;18(1):232–74. doi: 10.1038/s44321-025-00357-6 (PMC12808752; doi:10.1038/s44321-025-00357-6)
Supplement: Supplementary file 12 — Source data Fig. 7 [file 44321_2025_357_MOESM12_ESM.zip › Figure 7/7A/Figure 7A.xlsx]

## Sheet: Sheet1
Mice	C57BL/6
Cell line	Panc02 cells
Tumor volumes		Week1	Week2	Week3	Week4	Week5	Week6	Week7
NS shRNA+IgG	Mouse 1	6	4	19.0956	71.9104	137.725	434.705	502.011				Tumor volumes			Tumor volumes			Tumor volumes			Tumor volumes
	Mouse 2	6	13.5	39.5122	53.7477	146.614	356.83	643.615				NS shRNA+IgG			Ehmt2 shRNA+IgG			NS shRNA+anti-NK1.1			Ehmt2 shRNA+anti-NK1.1
	Mouse 3	4	13.5	14.3314	71.0145	309.197	287.426	412.036				Mean	SEM	N	Mean	SEM	N	Mean	SEM	N	Mean	SEM	N
	Mouse 4	6	13.5	34.1361	87.0218	121.16	800.185	1064.86			Week1	5	0.447303	6	4.66667	0.421721	6	5	0.447303	6	4.66667	0.421721	6
	Mouse 5	4	13.5	21.5701	67.7162	195.532	343.544	462.704			Week2	11.9167	1.58365	6	9.08333	1.99797	6	16.3291	4.97807	6	16.875	3.78656	6
	Mouse 6	4	13.5	21.555	137.267	182.952	617.974	660.835			Week3	25.0334	3.94362	6	16.1576	1.84741	6	47.9898	13.4688	6	35.774	13.2059	6
Ehmt2 shRNA+IgG	Mouse 1	4	4	13.8572	36.1415	36.7775	49.68	29.4271			Week4	81.4463	11.9782	6	32.6298	10.9226	6	205.112	43.8506	6	81.8461	35.2278	6
	Mouse 2	6	13.5	12.615	13.5	64.5798	162.458	441.068			Week5	182.197	27.8604	6	50.5431	14.0963	6	450.196	126.742	6	140.038	67.6347	6
	Mouse 3	6	4	11.5153	37.0284	21.9024	36.603	331.266			Week6	473.444	80.4783	6	86.5975	27.3612	6	574.225	103.842	6	305.414	82.2841	6
	Mouse 4	4	13.5	15.4657	82.1087	18	182.59	116.095			Week7	624.344	96.9602	6	182.587	69.1555	6	683.983	132.393	6	513.814	84.8312	6
	Mouse 5	4	6	21.8026	13.5	50.6863	46.4579	21.6
	Mouse 6	4	13.5	21.6901	13.5	111.313	41.7962	156.066
NS shRNA+anti-NK1.1	Mouse 1	4	13.5	56.9031	51.6321	80.4999	420.125	626.475
	Mouse 2	6	13.5	19.6274	260.049	883.418	651.464	332.516
	Mouse 3	6	13.5	71.041	297.356	372.169	487.538	444.991
	Mouse 4	6	39.9747	97.749	274.482	553.55	264.887	587.521
	Mouse 5	4	4	13.3976	262.4	667.153	612.376	889.946
	Mouse 6	4	13.5	29.2206	84.7547	144.387	1008.96	1222.45
Ehmt2 shRNA+anti-NK1.1	Mouse 1	4	20.25	18.5158	252.373	117.757	223.055	401.087
	Mouse 2	6	4	19.9831	46.3761	52.3443	134.518	417.334
	Mouse 3	6	18	23.6637	35.594	60.016	263.736	397.372
	Mouse 4	4	13.5	100.572	89.1722	474.347	695.804	933.12
	Mouse 5	4	32	34.4507	39.4361	82.2434	322.311	463.379
	Mouse 6	4	13.5	17.4592	28.125	53.5184	193.06	470.594
