# Supplementary material for: Loss of EHMT2 enhances NK cell-driven anti-tumor immunity through TGF-β1 suppression
Source: EMBO Mol Med. 2025 Dec 9;18(1):232–74. doi: 10.1038/s44321-025-00357-6 (PMC12808752; doi:10.1038/s44321-025-00357-6)
Supplement: Supplementary file 13 — Source data Fig. 8 [file 44321_2025_357_MOESM13_ESM.zip]

Archive with 62 entries (50 files):
- Figure 8/
- __MACOSX/._Figure 8
- Figure 8/.DS_Store
- __MACOSX/Figure 8/._.DS_Store
- Figure 8/8I/
- __MACOSX/Figure 8/._8I
- Figure 8/8G/
- __MACOSX/Figure 8/._8G
- Figure 8/8F/
- __MACOSX/Figure 8/._8F
- Figure 8/8A/
- __MACOSX/Figure 8/._8A
- Figure 8/8H/
- __MACOSX/Figure 8/._8H
- Figure 8/8J/
- __MACOSX/Figure 8/._8J
- Figure 8/8D/
- __MACOSX/Figure 8/._8D
- Figure 8/8C/
- __MACOSX/Figure 8/._8C
- Figure 8/8B/
- __MACOSX/Figure 8/._8B
- Figure 8/8E/
- __MACOSX/Figure 8/._8E
- Figure 8/8K/
- __MACOSX/Figure 8/._8K
- Figure 8/8I/Figure 8I.jpg
- __MACOSX/Figure 8/8I/._Figure 8I.jpg
- Figure 8/8G/.DS_Store
- __MACOSX/Figure 8/8G/._.DS_Store
- Figure 8/8G/Figure 8G.xlsx
- __MACOSX/Figure 8/8G/._Figure 8G.xlsx
- Figure 8/8F/Figure 8F.jpeg
- __MACOSX/Figure 8/8F/._Figure 8F.jpeg
- Figure 8/8A/.DS_Store
- __MACOSX/Figure 8/8A/._.DS_Store
- Figure 8/8A/Figure 8A.xlsx
- __MACOSX/Figure 8/8A/._Figure 8A.xlsx
- Figure 8/8H/.DS_Store
- __MACOSX/Figure 8/8H/._.DS_Store
- Figure 8/8H/Figure 8H.xlsx
- __MACOSX/Figure 8/8H/._Figure 8H.xlsx
- Figure 8/8J/.DS_Store
- __MACOSX/Figure 8/8J/._.DS_Store
- Figure 8/8J/Figure 8J.xlsx
- __MACOSX/Figure 8/8J/._Figure 8J.xlsx
- Figure 8/8D/Figure 8D-Panc02 Western blot.tif
- __MACOSX/Figure 8/8D/._Figure 8D-Panc02 Western blot.tif
- Figure 8/8D/.DS_Store
- __MACOSX/Figure 8/8D/._.DS_Store
- Figure 8/8C/.DS_Store
- __MACOSX/Figure 8/8C/._.DS_Store
- Figure 8/8C/Figure 8C.xlsx
- __MACOSX/Figure 8/8C/._Figure 8C.xlsx
- Figure 8/8B/Figure 8B.jpeg
- __MACOSX/Figure 8/8B/._Figure 8B.jpeg
- Figure 8/8E/Figure 8E.xlsx
- __MACOSX/Figure 8/8E/._Figure 8E.xlsx
- Figure 8/8E/.DS_Store
- __MACOSX/Figure 8/8E/._.DS_Store
- Figure 8/8K/Figure 8K.jpg
- __MACOSX/Figure 8/8K/._Figure 8K.jpg
