# Supplementary material for: Loss of EHMT2 enhances NK cell-driven anti-tumor immunity through TGF-β1 suppression
Source: EMBO Mol Med. 2025 Dec 9;18(1):232–74. doi: 10.1038/s44321-025-00357-6 (PMC12808752; doi:10.1038/s44321-025-00357-6)
Supplement: Supplementary file 13 — Source data Fig. 8 [file 44321_2025_357_MOESM13_ESM.zip › Figure 8/8G/Figure 8G.xlsx]

## Sheet: Sheet1
			Figure 8G
	Percentage of NK cells infiltrated
	tumor 1	tumor 2	tumor 3	tumor 4	tumor 5	tumor 6		average	SEM
Vehicle	0.44	0.4	0.5	0.64	0.32	0.32		0.436667	0.0496531
Vactosertib	0.92	0.97	0.99	1.34	1.01	0.98		1.035	0.0622352
	Vehicle			Vactosertib
	Mean	SEM	N	Mean	SEM	N
	0.436667	0.0496531	6	1.035	0.0622352	6
