# Supplementary material for: Loss of EHMT2 enhances NK cell-driven anti-tumor immunity through TGF-β1 suppression
Source: EMBO Mol Med. 2025 Dec 9;18(1):232–74. doi: 10.1038/s44321-025-00357-6 (PMC12808752; doi:10.1038/s44321-025-00357-6)
Supplement: Supplementary file 13 — Source data Fig. 8 [file 44321_2025_357_MOESM13_ESM.zip › Figure 8/8A/Figure 8A.xlsx]

## Sheet: Sheet 1
Mice	C57BL/6
Cell line	Panc02 cells
Tumor volumes		Week1	Week2	Week3	Week4	week5	week6	Week7	Week8	Week9
Vehicle	Mouse 1	6	13.5	13.5	50.8625	78.0805	214.026	545.521	727.695	989.902				Tumor volumes			Tumor volumes
	Mouse 2	4	13.5	6	18	41.76	29.7132	166.672	316.243	450.355				Vehicle			BRD4770
	Mouse 3	5.5	13.5	6	32.7221	73.5148	121.875	358.132	441.844	492.559				Mean	SEM	N	Mean	SEM	N
	Mouse 4	15.4734	21.3344	54.5016	83.8684	172.161	453.462	964.084	2301.94	2620.61			Week1	7.16223	1.69238	6	4.33333	0.3334	6
	Mouse 5	6	13.5588	18.375	82.3817	123.862	341.023	614.102	994.835	1010.17			Week2	15.6567	1.40199	6	5.75678	2.30083	6
	Mouse 6	6	18.5468	42.24	82.472	143.67	365.713	781.151	1284.89	1699.38			Week3	23.4361	8.27012	6	14.4786	4.72205	6
BRD4770	Mouse 1	4	4	35.2219	12.0125	21.15	43.2847	31.9354	51.5857	92.7403			Week4	58.3844	11.7661	6	35.7294	6.48358	6
	Mouse 2	6	4	4	37.4286	16.1504	16.1929	101.929	348.302	471.445			week5	105.508	20.0668	6	34.6891	6.67123	6
	Mouse 3	4	4	18	44.9436	50.575	121.086	86.8073	93.5738	107.605			week6	254.302	65.6375	6	64.035	14.7989	6
	Mouse 4	4	0	4	43.2858	39.7164	80.6382	251.453	288.334	328.96			Week7	571.61	116.925	6	124.671	30.1969	6
	Mouse 5	4	16.5407	13.5	21.9295	55.5632	73.8501	124.395	402.568	320.16			Week8	1011.24	296.071	6	266.175	64.0815	6
	Mouse 6	4	6	12.15	54.7763	24.9797	49.1584	151.506	412.686	548.884			Week9	1210.5	337.186	6	311.632	75.6772	6
