# Supplementary material for: Loss of EHMT2 enhances NK cell-driven anti-tumor immunity through TGF-β1 suppression
Source: EMBO Mol Med. 2025 Dec 9;18(1):232–74. doi: 10.1038/s44321-025-00357-6 (PMC12808752; doi:10.1038/s44321-025-00357-6)
Supplement: Supplementary file 13 — Source data Fig. 8 [file 44321_2025_357_MOESM13_ESM.zip › Figure 8/8H/Figure 8H.xlsx]

## Sheet: Sheet1
Mice	NSG
Cell line	Panc02 cells
Tumor volumes		Week1	Week2	Week3	Week4	Week5
Vehicle	Mouse 1	17.1	51.2705	192.496	261.792	727.011
	Mouse 2	22.05	46.575	154.213	207.104	1091.66				Tumor volumes			Tumor volumes
	Mouse 3	14.85	106.624	354.294	502.272	661.5				Vehicle			BRD4770
	Mouse 4	26.6955	67.3745	264.652	427.648	930.235				Mean	SEM	N	Mean	SEM	N
	Mouse 5	20.808	87.48	208.739	294.576	822.016			Week1	20.3	2.051	5	22.16	1.6	5
BRD4770	Mouse 1	26.011	63.7875	178.746	274.444	738.675			Week2	71.86	11.26	5	41.47	6.78	5
	Mouse 2	17.408	37.6	113.75	208.896	651.767			Week3	234.9	34.74	5	128.5	15.74	5
	Mouse 3	25.272	23.976	88.434	254.947	597.471			Week4	338.7	54.7	5	248.6	11.64	5
	Mouse 4	20.1465	33.934	148.016	266.45	686.664			Week5	846.5	76.23	5	609.3	63.68	5
	Mouse 5	21.964	48.074	113.4	238.206	371.712
