# Supplementary material for: Loss of EHMT2 enhances NK cell-driven anti-tumor immunity through TGF-β1 suppression
Source: EMBO Mol Med. 2025 Dec 9;18(1):232–74. doi: 10.1038/s44321-025-00357-6 (PMC12808752; doi:10.1038/s44321-025-00357-6)
Supplement: Supplementary file 13 — Source data Fig. 8 [file 44321_2025_357_MOESM13_ESM.zip › Figure 8/8J/Figure 8J.xlsx]

## Sheet: Sheet1
Mice	NSG
Cell line	Panc02 cells
Tumor volumes		Week1	Week2	Week3	Week4	Week5
Vehicle	Mouse 1	18.5161	69.8112	235.067	399.889	1283.53
	Mouse 2	24.5482	13.5	315.2	392.669	1045.81
	Mouse 3	13.5	91.609	52.5353	271.953	949.76				Tumor volumes			Tumor Volumes
	Mouse 4	23.9667	31.36	159.765	619.184	1633.71				Vehicle			Vectosertib
	Mouse 5	16.8892	122.995	451.049	257.012	570.762				Mean	SEM	N	Mean	SEM	N
Vactosertib	Mouse 1	25.2808	38.1929	236.423	359.405	896.226			Week1	19.484	2.11216	5	21.2858	2.18287	5
	Mouse 2	21.8207	55.7364	156.42	259.071	593.028			Week2	65.855	19.8435	5	59.4446	6.83043	5
	Mouse 3	13.5	80.7134	101.263	206.777	709.422			Week3	242.723	67.7386	5	131.629	29.9326	5
	Mouse 4	20.352	63.3491	66.5699	161.596	704.288			Week4	388.142	64.8995	5	239.531	33.7081	5
	Mouse 5	25.4758	59.2314	97.468	210.805	686.128			Week5	1096.71	176.652	5	717.818	49.3267	5
