# Supplementary material for: Loss of EHMT2 enhances NK cell-driven anti-tumor immunity through TGF-β1 suppression
Source: EMBO Mol Med. 2025 Dec 9;18(1):232–74. doi: 10.1038/s44321-025-00357-6 (PMC12808752; doi:10.1038/s44321-025-00357-6)
Supplement: Supplementary file 13 — Source data Fig. 8 [file 44321_2025_357_MOESM13_ESM.zip › Figure 8/8C/Figure 8C.xlsx]

## Sheet: Sheet1
			Figure 8C
	Percentage of NK cells infiltrated
	Tumor 1	Tumor 1	Tumor 1	Tumor 1	Tumor 1	Tumor 1		Average	SEM	N
Vehicle	3.83	2.22	3.86	1.13	2.12	4.83		2.99833	0.567478	6
BRD4770(15mg/Kg)	4.17	12.2	8.01	16.1	2.98	6.23		8.28167	2.04798	6
	Vehicle			BRD4770(15mg/Kg)
	Mean	SEM	N	Mean	SEM	N
	2.99833	0.567478	6	8.28167	2.04798	6
