# Supplementary material for: Loss of EHMT2 enhances NK cell-driven anti-tumor immunity through TGF-β1 suppression
Source: EMBO Mol Med. 2025 Dec 9;18(1):232–74. doi: 10.1038/s44321-025-00357-6 (PMC12808752; doi:10.1038/s44321-025-00357-6)
Supplement: Supplementary file 13 — Source data Fig. 8 [file 44321_2025_357_MOESM13_ESM.zip › Figure 8/8E/Figure 8E.xlsx]

## Sheet: Sheet 1
Mice	C57BL/6
Cell line	Panc02 cells
Tumor volumes		Week1	Week2	Week3	Week4	week5	week6	Week7
Vehicle	Mouse 1	15.4734	36.08	39.0623	99.5338	252.279	1136.68	1272.35
	Mouse 2	6	80.4873	35.7542	465.497	203.858	346.266	445.695
	Mouse 3	5.5	20.1152	31.5725	576.793	773.343	1370.83	2041.7				Tumor volumes			Tumor volumes
	Mouse 4	6	42.8968	244.338	109.6	522.424	1370.83	1797.54				Vehicle			Vactosertib
	Mouse 5	6	19.1086	94.8221	137.521	261.324	1633.42	1500.21				Mean	SEM	N	Mean	SEM	N
	Mouse 6	4	25.1119	272.653	197.766	765.634	553.232	741.983			Week1	7.16223	1.69238	6	6	0.516501	6
Vactosertib	Mouse 1	6	15.125	17.8847	64.1903	208.25	280.391	434.91			Week2	37.3	9.44072	6	10.2773	1.2813	6
	Mouse 2	6	13.0564	23.6323	44.6033	141.081	350.675	516.027			Week3	119.7	45.0512	6	21.0113	2.87972	6
	Mouse 3	8	9.91396	11.5016	61.4892	118.118	361.416	634.909			Week4	264.452	83.6253	6	51.6692	5.27347	6
	Mouse 4	6	8.12081	32.84	43.6822	159.836	395.136	435.008			Week5	463.144	107.051	6	132.556	21.9824	6
	Mouse 5	4	7.41944	20.25	62.8654	45.1302	662.7	907.762			Week6	1068.54	207.704	6	381.736	60.7931	6
	Mouse 6	6	8.02816	19.9592	33.185	122.923	240.1	378.942			Week7	1299.91	250.365	6	551.26	80.0321	6
